# Supplementary material for: Phenotypic patterns in feline heart failure: A natural model for understanding variable disease severity in humans
Source: iScience. 2026 Jul 10;29(8):116685. doi: 10.1016/j.isci.2026.116685 (PMC13380742; doi:10.1016/j.isci.2026.116685)
Supplement: Table S3. Complete results of all statistical analyses across outcome groups, related to STAR Methods — Summary of statistical analyses performed. Methods used include parametric and non-parametric tests, with results presented as test statistics, p values, confidence intervals, and normality assessments where applicable. Abbreviations: AIC, Akaike information criterion; ATE, arterial thromboembolism; BH, Benjamini-Hochberg; CI, confidence interval; df, degrees of freedom; EMM, estimated marginal mean; LMM, linear mixed model; LD, lumen diameter; MAE, mean absolute error; MYH6, myosin heavy chain 6; MYH7, myosin heavy chain 7; NPPA, natriuretic peptide A; OD, outer diameter; qPCR, quantitative polymerase chain reaction; RMSE, root-mean-square error; SE, standard error; WCSA, wall cross-sectional area; WLR, wall-to-lumen ratio; WT, wall thickness [file mmc2.xlsx]

## Sheet: Table S3
Table S3: Complete results of all statistical analyses across outcome groups, related to STAR Methods.
Summary of statistical analyses performed. Methods used include parametric and non-parametric tests, with results presented as test statistics, p values, confidence intervals, and normality assessments where applicable. Abbreviations: AIC: Akaike information criterion; ATE: Arterial thromboembolism; BH: Benjamini-Hochberg; CI: Confidence interval; df: Degrees of freedom; EMM: Estimated marginal m…
Fibrosis model performance
Comparison	Metric	Value
Lab observer mean	Mean percentage	21.367
Pixel classifier	Mean percentage	20.445
Lab observer mean	Median percentage	17.55
Pixel classifier	Median percentage	21.255
Pixel classifier vs lab observer mean	MAE	5.755
Pixel classifier vs lab observer mean	RMSE	7.494
Pixel classifier vs lab observer mean	Bias	-0.922
Lab observers vs lab observer mean	Average observer MAE	6.13
Lab observers vs lab observer mean	Average observer RMSE	7.271
Fibrosis
Comparison (Known cardiac death)	Parameter	Method	Mean Group 1	Mean Group 2	Median Group 1	Median Group 2	Test statistic	n Group 1	n Group 2	Normality p value Group 1	Normality p value Group 2	Levene p value	p value	95% CI Lower	95% CI Upper	Adjusted p value (BH)
Yes:Congestive HF - Yes:ATE	Fibrosis percentage	Unpaired t-Test	7.009	11.753	5.565	10.917	-2.128	7	9	0.215	0.36	0.596	0.0516	-9.524	0.037	0.0774
Yes:Congestive HF - No	Fibrosis percentage	Unpaired t-Test	7.009	7.286	5.565	6.507	-0.201	7	18	0.215	0.372	0.278	0.842	-3.125	2.572	0.842
Yes:ATE - No	Fibrosis percentage	Unpaired t-Test	11.753	7.286	10.917	6.507	3.072	9	18	0.36	0.372	0.0542	0.00508	1.472	7.462	0.01524
Yes:Congestive HF - Yes:ATE	Myocardial fibrosis percentage	Wilcoxon Rank-Sum Test	4.631	7.218	3.618	7.034	12	7	9	0.149	0.561	0.24	0.0418	NA	NA	0.0627
Yes:Congestive HF - No	Myocardial fibrosis percentage	Wilcoxon Rank-Sum Test	4.631	4.353	3.618	4.288	55	7	18	0.149	0.435	0.0239	0.657	NA	NA	0.657
Yes:ATE - No	Myocardial fibrosis percentage	Wilcoxon Rank-Sum Test	7.218	4.353	7.034	4.288	140	9	18	0.561	0.435	0.39	0.00154	NA	NA	0.00462
Yes:Congestive HF - Yes:ATE	Non-myocardial fibrosis percentage	Wilcoxon Rank-Sum Test	2.378	4.535	2.372	2.592	18	7	9	0.309	0.0587	0.015	0.174	NA	NA	0.522
Yes:Congestive HF - No	Non-myocardial fibrosis percentage	Wilcoxon Rank-Sum Test	2.378	2.933	2.372	2.933	54	7	18	0.309	0.187	0.377	0.615	NA	NA	0.615
Yes:ATE - No	Non-myocardial fibrosis percentage	Wilcoxon Rank-Sum Test	4.535	2.933	2.592	2.933	98	9	18	0.0587	0.187	0.0101	0.403	NA	NA	0.6045
Adipocyte model performance
Comparison	Metric	Value
Lab observer mean	Mean percentage	19.167
Pixel classifier	Mean percentage	12.01
Lab observer mean	Median percentage	9.2
Pixel classifier	Median percentage	3.64
Pixel classifier vs lab observer mean	MAE	7.157
Pixel classifier vs lab observer mean	RMSE	9.069
Pixel classifier vs lab observer mean	Bias	-7.157
Lab observers vs lab observer mean	Average observer MAE	5.46
Lab observers vs lab observer mean	Average observer RMSE	6.37
Adipocyte percentage left vs right ventricle
Test type	Median right	Median left	Test statistic	p value	n
Wilcoxon Signed-Rank Test (WSRT)	7.658	4.347	454	1.02e-07	30
Adipocyte percentage across disease groups
Comparison (Known cardiac death)	Parameter	Method	Mean Group 1	Mean Group 2	Median Group 1	Median Group 2	Test statistic	n Group 1	n Group 2	Normality p value Group 1	Normality p value Group 2	Levene p value	p value	95% CI Lower	95% CI Upper	Adjusted p value (BH)
Yes:Congestive HF - Yes:ATE	Adipocyte percentage	Wilcoxon Rank-Sum Test	4.455	5.304	3.941	5.293	32	9	10	0.0459	0.538	0.413	0.315	NA	NA	0.4725
Yes:Congestive HF - No	Adipocyte percentage	Wilcoxon Rank-Sum Test	4.455	5.585	3.941	4.223	56	9	17	0.0459	0.0174	0.501	0.287	NA	NA	0.4725
Yes:ATE - No	Adipocyte percentage	Wilcoxon Rank-Sum Test	5.304	5.585	5.293	4.223	89	10	17	0.538	0.0174	0.114	0.863	NA	NA	0.863
Mean adipocyte size across disease groups
Comparison (Known cardiac death)	Parameter	Method	Mean Group 1	Mean Group 2	Median Group 1	Median Group 2	Test statistic	n Group 1	n Group 2	Normality p value Group 1	Normality p value Group 2	Levene p value	p value	95% CI Lower	95% CI Upper	Adjusted p value (BH)
Yes:Congestive HF - Yes:ATE	Adipocyte size	Unpaired t-Test	559.107	648.589	391.961	690.052	-0.626	5	9	0.154	0.856	0.0871	0.543	-401.082	222.117	0.724
Yes:Congestive HF - No	Adipocyte size	Unpaired t-Test	559.107	611.044	391.961	549.001	-0.359	5	15	0.154	0.295	0.274	0.724	-356.257	252.383	0.724
Yes:ATE - No	Adipocyte size	Unpaired t-Test	648.589	611.044	690.052	549.001	0.39	9	15	0.856	0.295	0.345	0.7	-162.176	237.267	0.724
Transversal nuclei
Direction	Comparison (Known cardiac death)	Parameter	Method	Mean Group 1	Mean Group 2	Median Group 1	Median Group 2	Test statistic	Raw p value	Adjusted p value	n nuclei Group 1	n nuclei Group 2	n cats Group 1	n cats Group 2	estimate	SE	df	AIC
transversal	Model Summary	Eccentricity	Log	NA	NA	NA	NA	2.08293	0.140166	NA	NA	NA	NA	NA	NA	NA	NA	-293098
transversal	No - Yes:ATE	Eccentricity	EMM	0.781782	0.792862	0.798882	0.81148	NA	0.15455	0.25431	52850	30900	18	10	-0.00626313	0.00321656	Inf	NA
transversal	No - Yes:Congestive HF	Eccentricity	EMM	0.781782	0.782458	0.798882	0.799466	NA	0.921928	0.921928	52850	27937	18	9	-0.000326272	0.00332913	Inf	NA
transversal	Yes:ATE - Yes:Congestive HF	Eccentricity	EMM	0.792862	0.782458	0.81148	0.799466	NA	0.16954	0.25431	30900	27937	10	9	0.00593686	0.00374628	Inf	NA
Direction	Comparison (Known cardiac death)	Parameter	Method	Mean Group 1	Mean Group 2	Median Group 1	Median Group 2	Test statistic	Raw p value	Adjusted p value	n nuclei Group 1	n nuclei Group 2	n cats Group 1	n cats Group 2	estimate	SE	df	AIC
transversal	Model Summary	Solidity	Log	NA	NA	NA	NA	3.9649	0.028334	NA	NA	NA	NA	NA	NA	NA	NA	-531010
transversal	No - Yes:ATE	Solidity	EMM	0.943577	0.940377	0.9532	0.9505	NA	0.211677	0.233928	52850	30900	18	10	0.00160759	0.00109238	Inf	NA
transversal	No - Yes:Congestive HF	Solidity	EMM	0.943577	0.937639	0.9532	0.9489	NA	0.01727	0.0518099	52850	27937	18	9	0.00312197	0.0011306	Inf	NA
transversal	Yes:ATE - Yes:Congestive HF	Solidity	EMM	0.940377	0.937639	0.9505	0.9489	NA	0.233928	0.233928	30900	27937	10	9	0.00151438	0.00127227	Inf	NA
Direction	Comparison (Known cardiac death)	Parameter	Method	Mean Group 1	Mean Group 2	Median Group 1	Median Group 2	Test statistic	Raw p value	Adjusted p value	n nuclei Group 1	n nuclei Group 2	n cats Group 1	n cats Group 2	estimate	SE	df	AIC
transversal	Model Summary	Area	Log	NA	NA	NA	NA	5.05912	0.0119378	NA	NA	NA	NA	NA	NA	NA	NA	159950
transversal	No - Yes:ATE	Area	EMM	18.1237	17.6593	16.48	15.68	NA	0.504236	0.504236	52850	30900	18	10	0.0323548	0.0484471	Inf	NA
transversal	No - Yes:Congestive HF	Area	EMM	18.1237	21.0081	16.48	18.68	NA	0.0107662	0.0161494	52850	27937	18	9	-0.134818	0.0501462	Inf	NA
transversal	Yes:ATE - Yes:Congestive HF	Area	EMM	17.6593	21.0081	15.68	18.68	NA	0.00916405	0.0161494	30900	27937	10	9	-0.167173	0.0564356	Inf	NA
Longitudinal nuclei
Direction	Comparison (Known cardiac death)	Parameter	Method	Mean Group 1	Mean Group 2	Median Group 1	Median Group 2	Test statistic	Raw p value	Adjusted p value	n nuclei Group 1	n nuclei Group 2	n cats Group 1	n cats Group 2	estimate	SE	df	AIC
longitudinal	Model Summary	Eccentricity	Log	NA	NA	NA	NA	1.43121	0.253068	NA	NA	NA	NA	NA	NA	NA	NA	-269092
longitudinal	No - Yes:ATE	Eccentricity	EMM	0.865596	0.877108	0.898159	0.912516	NA	0.275987	0.413981	43550	27358	18	10	-0.00535018	0.00333045	Inf	NA
longitudinal	No - Yes:Congestive HF	Eccentricity	EMM	0.865596	0.865026	0.898159	0.898874	NA	0.954619	0.954619	43550	22949	18	9	-0.000196261	0.00344875	Inf	NA
longitudinal	Yes:ATE - Yes:Congestive HF	Eccentricity	EMM	0.877108	0.865026	0.912516	0.898874	NA	0.275987	0.413981	27358	22949	10	9	0.00515392	0.00387931	Inf	NA
Direction	Comparison (Known cardiac death)	Parameter	Method	Mean Group 1	Mean Group 2	Median Group 1	Median Group 2	Test statistic	Raw p value	Adjusted p value	n nuclei Group 1	n nuclei Group 2	n cats Group 1	n cats Group 2	estimate	SE	df	AIC
longitudinal	Model Summary	Solidity	Log	NA	NA	NA	NA	4.09484	0.0254953	NA	NA	NA	NA	NA	NA	NA	NA	-420163
longitudinal	No - Yes:ATE	Solidity	EMM	0.923632	0.915024	0.9351	0.9269	NA	0.0159584	0.0478753	43550	27358	18	10	0.00434196	0.00155792	Inf	NA
longitudinal	No - Yes:Congestive HF	Solidity	EMM	0.923632	0.91878	0.9351	0.9293	NA	0.173734	0.2606	43550	22949	18	9	0.00253684	0.0016132	Inf	NA
longitudinal	Yes:ATE - Yes:Congestive HF	Solidity	EMM	0.915024	0.91878	0.9269	0.9293	NA	0.319872	0.319872	27358	22949	10	9	-0.00180511	0.00181469	Inf	NA
Direction	Comparison (Known cardiac death)	Parameter	Method	Mean Group 1	Mean Group 2	Median Group 1	Median Group 2	Test statistic	Raw p value	Adjusted p value	n nuclei Group 1	n nuclei Group 2	n cats Group 1	n cats Group 2	estimate	SE	df	AIC
longitudinal	Model Summary	Area	Log	NA	NA	NA	NA	5.59421	0.00795052	NA	NA	NA	NA	NA	NA	NA	NA	133534
longitudinal	No - Yes:ATE	Area	EMM	30.4921	28.992	28.18	26.28	NA	0.212986	0.212986	43550	27358	18	10	0.0538817	0.0432648	Inf	NA
longitudinal	No - Yes:Congestive HF	Area	EMM	30.4921	34.1991	28.18	32.15	NA	0.0195095	0.0292643	43550	22949	18	9	-0.111243	0.0447912	Inf	NA
longitudinal	Yes:ATE - Yes:Congestive HF	Area	EMM	28.992	34.1991	26.28	32.15	NA	0.00315462	0.00946385	27358	22949	10	9	-0.165125	0.0503989	Inf	NA
Small, hematoxylin-dense nuclei
Comparison (Known cardiac death)	Parameter	Method	Mean Group 1	Mean Group 2	Median Group 1	Median Group 2	Test statistic	n Group 1	n Group 2	Normality p value Group 1	Normality p value Group 2	Levene p value	p value	95% CI Lower	95% CI Upper	Adjusted p value (BH)
Yes:Congestive HF - Yes:ATE	Number of small, hematoxylin-dense nuclei	Unpaired t-Test	850.444	1188.1	862	1272	-4.302	9	10	0.615	0.0676	0.94	0.000483	-503.257	-172.054	0.001449
Yes:Congestive HF - No	Number of small, hematoxylin-dense nuclei	Unpaired t-Test	850.444	995.389	862	1077	-1.707	9	18	0.615	0.364	0.409	0.1	-319.818	29.93	0.1
Yes:ATE - No	Number of small, hematoxylin-dense nuclei	Unpaired t-Test	1188.1	995.389	1272	1077	2.348	10	18	0.0676	0.364	0.435	0.0268	23.987	361.435	0.0402
Vessel tests
Comparison	Parameter	Method	Mean Yes: Congestive HF	Mean Yes: ATE	Mean No	Median Yes: Congestive HF	Median Yes: ATE	Median No	Normality p value	Test statistic	p value	n Vessels	n Cats
Small vessels - 3 groups	Outer diameter	Kruskal-Wallis	44.6955	41.43	46.3209	39.1582	35.2882	39.5915	6.36883e-17	2.97422	0.226025	573	37
Small vessels - 3 groups	Lumen diameter	Kruskal-Wallis	21.0666	19.8003	21.0444	17.7357	16.7487	18.6391	2.44462e-18	1.61286	0.446449	573	37
Small vessels - 3 groups	Wall thickness	Kruskal-Wallis	11.8144	10.8149	12.6382	10.1201	8.82006	10.9822	1.1455e-17	5.406	0.0670042	573	37
Small vessels - 3 groups	Vascular wall-to-lumen ratio	Kruskal-Wallis	1.24728	1.26982	1.33321	1.16529	1.14619	1.24362	4.28846e-18	2.14514	0.342127	573	37
Small vessels - 3 groups	Wall cross-sectional area	Kruskal-Wallis	1505.89	1249.9	1633.25	922.38	717.04	915.05	1.06581e-25	3.77784	0.151235	573	37
Medium vessels - 3 groups	Outer diameter	Kruskal-Wallis	153.759	168.434	157.668	142.327	158.081	146.863	8.67629e-08	4.93486	0.0848023	198	37
Medium vessels - 3 groups	Lumen diameter	Kruskal-Wallis	88.3081	99.3656	86.3719	82.518	91.2474	75.8838	2.9901e-07	5.11734	0.0774077	198	37
Medium vessels - 3 groups	Wall thickness	Kruskal-Wallis	32.7255	34.5342	35.6479	32.2849	31.0808	34.2474	1.83746e-05	2.50477	0.285822	198	37
Medium vessels - 3 groups	Vascular wall-to-lumen ratio	Kruskal-Wallis	0.831421	0.813516	0.967576	0.772758	0.692315	0.884834	4.34596e-13	3.60479	0.164903	198	37
Medium vessels - 3 groups	Wall cross-sectional area	Kruskal-Wallis	12921.3	14785	14053.1	10503.2	12307.2	12768.2	2.78705e-09	3.83651	0.146863	198	37
Large vessels - 3 groups	Outer diameter	Kruskal-Wallis	433.734	429.573	416.771	425.725	406.308	369.857	3.93873e-07	0.874383	0.645848	95	35
Large vessels - 3 groups	Lumen diameter	Kruskal-Wallis	303.964	285.838	270.208	295.091	273.465	245.315	2.18031e-05	2.64217	0.266845	95	35
Large vessels - 3 groups	Wall thickness	Kruskal-Wallis	64.8849	71.8676	73.2816	60.7232	66.4417	68.1406	0.00078284	2.01304	0.365489	95	35
Large vessels - 3 groups	Vascular wall-to-lumen ratio	Kruskal-Wallis	0.447846	0.603199	0.603642	0.423339	0.480086	0.575177	3.26196e-16	8.33942	0.0154568	95	35
Large vessels - 3 groups	Wall cross-sectional area	Kruskal-Wallis	81104.8	89891.3	86123.8	67769.9	71161.1	63618.4	6.45541e-10	0.0101471	0.994939	95	35
Comparison	Comparison (Known cardiac death)	Parameter	Method	Mean Group 1	Mean Group 2	Median Group 1	Median Group 2	Test statistic	Raw p value	Adjusted p value	n Vessels	n Cats	Model used	Estimate	SE	df
Large vessels - pairwise	No - Yes:Congestive HF	Vascular wall-to-lumen ratio	Gaussian LMM	0.447846	0.603199	0.423339	0.480086	-1.58063	0.131881	0.197821	71	26	Log-Gaussian LMM	-0.164773	0.104245	17.4867
Large vessels - pairwise	No - Yes:ATE	Vascular wall-to-lumen ratio	Gaussian LMM	0.447846	0.603642	0.423339	0.575177	-2.39519	0.0255628	0.0766883	64	26	Log-Gaussian LMM	-0.27143	0.113323	21.9913
Large vessels - pairwise	Yes:Congestive HF - Yes:ATE	Vascular wall-to-lumen ratio	Gaussian LMM	0.603199	0.603642	0.480086	0.575177	-0.802331	0.435963	0.435963	55	18	Log-Gaussian LMM	-0.114385	0.142566	13.7986
qPCR MYH7 vs MYH6
Method	Comparison	Mean MYH7	Mean MYH6	Variance MYH7	Variance MYH6	Estimate Difference	95% CI (Lower)	95% CI (Upper)	p value
Paired t-Test	MYH7 vs MYH6	4.323	-5.223	0.56	3.814	9.546	8.671	10.421	9.14e-16
qPCR Known cardiac death - 2 groups
Gene	Test	Comparison	Mean Group 0	Mean Group 1	Median Group 0	Median Group 1	Test statistic	p value	n Group 0	n Group 1	Normality p value Group 0	Normality p value Group 1	Levene p value	95% CI Lower	95% CI Upper
log2 MYH7	Independent t-test	No - Yes	4.49362	4.13444	4.60642	4.11526	1.10487	0.283011	11	10	0.889975	0.600086	0.102839	-0.321233	1.03959
log2 MYH6	Wilcoxon Rank-Sum Test	No - Yes	-5.55492	-4.85871	-6.5837	-5.49889	39.5	0.277342	11	10	0.000123279	0.0447722	0.597793	NA	NA
log2 NPPA	Independent t-test	No - Yes	-3.82857	-1.21069	-4.44296	-1.0078	-2.32736	0.031152	11	10	0.203445	0.70375	0.443838	-4.97217	-0.26359
log2 DSG2	Independent t-test	No - Yes	-2.34944	-2.86023	-2.49222	-2.89021	1.53318	0.141713	11	10	0.156726	0.541182	0.91262	-0.186514	1.20809
MYH6/MYH7 ratio	Wilcoxon Rank-Sum Test	No - Yes	-10.0485	-8.99315	-10.4839	-8.96957	34	0.148861	11	10	0.0087187	0.0613918	0.518567	NA	NA
qPCR Known cardiac death - 3 groups
Gene	Test	Comparison	Mean Group No	Mean Group Yes: ATE	Mean Group Yes: Congestive HF	Median Group No	Median Group Yes: ATE	Median Group Yes: Congestive HF	Test statistic	p value	n Group No	n Group Yes: ATE	n Group Yes: Congestive HF	Normality p value Group No	Normality p value Group Yes: ATE	Normality p value Group Yes: Congestive HF	Levene p value	95% CI Lower	95% CI Upper
log2 MYH7	Kruskal-Wallis	No - Yes:ATE - Yes: Congestive HF	4.49362	4.0126	4.21567	4.60642	4.11526	4.24876	2.44471	0.294536	11	4	6	0.889975	0.039653	0.163557	0.000108968	NA	NA
log2 MYH6	Kruskal-Wallis	No - Yes:ATE - Yes: Congestive HF	-5.55492	-6.07138	-4.05027	-6.5837	-6.25642	-4.11463	3.5682	0.167948	11	4	6	0.000123279	0.2745	0.667684	0.421375	NA	NA
log2 NPPA	ANOVA	No - Yes:ATE - Yes: Congestive HF	-3.82857	-1.76891	-0.838533	-4.44296	-1.59912	-0.825659	2.75978	0.0900721	11	4	6	0.203445	0.805076	0.942329	0.36001	-5.49012	-2.16701
log2 DSG2	Welch ANOVA	No - Yes:ATE - Yes: Congestive HF	-2.34944	-2.98598	-2.77639	-2.49222	-2.97019	-2.5206	2.4679	0.135258	11	4	6	0.156726	0.0761823	0.14842	0.0460437	NA	NA
MYH6/MYH7 ratio	Kruskal-Wallis	No - Yes:ATE - Yes: Congestive HF	-10.0485	-10.084	-8.26593	-10.4839	-10.1449	-8.5094	3.14305	0.207728	11	4	6	0.0087187	0.928088	0.114772	0.61426	NA	NA
