# Supplementary material for: Phenotypic patterns in feline heart failure: A natural model for understanding variable disease severity in humans
Source: iScience. 2026 Jul 10;29(8):116685. doi: 10.1016/j.isci.2026.116685 (PMC13380742; doi:10.1016/j.isci.2026.116685)
Supplement: Table S4. Pairwise correlations among demographic, histological, and clinical phenotype variables, related to Figure 4 — Correlation analyses between phenotypic variables, including demographic, histological, and clinical data. Results are presented as correlation coefficients, raw and adjusted p values, confidence intervals, and the test method (Pearson or Spearman) [file mmc3.xlsx]

## Sheet: Table S4
Table S4: Pairwise correlations among demographic, histological, and clinical phenotype variables, related to Figure 4.
Correlation analyses between phenotypic variables, including demographic, histological, and clinical data. Results are presented as correlation coefficients, raw and adjusted p values, confidence intervals, and the test method (Pearson or Spearman).
Variable 1	Variable 2	Correlation	Raw p value	Adjusted p value	Test method	Confidence interval
Age (years)	Male	-0.116267	0.519356	0.744428	Spearman	[-0.29, 0.12]
Age (years)	Body condition (0 = underweight, 3 = obese)	-0.185136	0.375628	0.645742	Spearman	[NA, NA]
Age (years)	Known cardiac death (1 = yes)	-0.298122	0.0919675	0.255837	Spearman	[-0.50, -0.08]
Age (years)	Non-myocardial fibrosis percentage	-0.0267739	0.888312	0.940846	Spearman	[NA, NA]
Age (years)	Adipocyte percentage	-0.0185731	0.919635	0.948708	Spearman	[-0.07, -0.06]
Age (years)	Adipocyte size	-0.647292	0.000351252	0.0062203	Pearson	[NA, NA]
Age (years)	Myocardial fibrosis percentage	-0.255287	0.173344	0.399223	Pearson	[-0.30, -0.30]
Age (years)	Vascular wall-to-lumen ratio	0.0422167	0.815552	0.910799	Pearson	[-0.12, 0.24]
Age (years)	Nuclei: longitudinal eccentricity	-0.341733	0.0515988	0.164471	Pearson	[-0.47, -0.20]
Age (years)	Nuclei: longitudinal area	-0.123209	0.494545	0.734615	Pearson	[-0.33, 0.21]
Age (years)	Nuclei: longitudinal solidity	0.472356	0.00550979	0.0401427	Pearson	[0.30, 0.65]
Age (years)	Nuclei: transversal eccentricity	-0.280024	0.114484	0.300456	Pearson	[-0.46, -0.00]
Age (years)	Nuclei: transversal area	-0.240738	0.177157	0.399223	Pearson	[-0.48, -0.05]
Age (years)	Nuclei: transversal solidity	-0.0926466	0.608093	0.795423	Pearson	[-0.32, 0.15]
Age (years)	HF with ATE (1 = yes)	-0.201445	0.260942	0.499052	Spearman	[-0.45, 0.00]
Age (years)	HF without ATE (1 = yes)	-0.130361	0.469629	0.728954	Spearman	[-0.36, 0.11]
Age (years)	Number of small, hematoxylin-dense nuclei	-0.381748	0.0283654	0.120163	Pearson	[-0.46, -0.21]
Male	Body condition (0 = underweight, 3 = obese)	0.310124	0.123108	0.312074	Spearman	[NA, NA]
Male	Known cardiac death (1 = yes)	0.23037	0.189945	0.421182	Spearman	[-0.15, 0.55]
Male	Non-myocardial fibrosis percentage	0.0362357	0.846548	0.925156	Spearman	[0.07, 0.24]
Male	Adipocyte percentage	0.127827	0.478377	0.731917	Spearman	[-0.26, 0.48]
Male	Adipocyte size	0.147704	0.462204	0.728954	Spearman	[NA, NA]
Male	Myocardial fibrosis percentage	0.347863	0.0551619	0.17224	Spearman	[0.17, 0.46]
Male	Vascular wall-to-lumen ratio	0.153963	0.384643	0.653893	Spearman	[-0.16, 0.42]
Male	Nuclei: longitudinal eccentricity	-0.274719	0.115862	0.300456	Spearman	[-0.59, 0.06]
Male	Nuclei: longitudinal area	-0.359248	0.0369211	0.133126	Spearman	[-0.65, -0.11]
Male	Nuclei: longitudinal solidity	0.0513211	0.773157	0.887733	Spearman	[-0.15, 0.35]
Male	Nuclei: transversal eccentricity	0.0633967	0.721695	0.862651	Spearman	[-0.21, 0.37]
Male	Nuclei: transversal area	-0.184152	0.297148	0.534867	Spearman	[-0.45, 0.10]
Male	Nuclei: transversal solidity	-0.24453	0.163386	0.38827	Spearman	[-0.45, -0.03]
Male	HF with ATE (1 = yes)	0.443537	0.00860414	0.0535754	Spearman	[0.28, 0.68]
Male	HF without ATE (1 = yes)	-0.20536	0.243969	0.478554	Spearman	[-0.47, 0.03]
Male	Number of small, hematoxylin-dense nuclei	0.268681	0.124422	0.312074	Spearman	[0.09, 0.48]
Body condition (0 = underweight, 3 = obese)	Known cardiac death (1 = yes)	0.0276897	0.893188	0.940846	Spearman	[NA, NA]
Body condition (0 = underweight, 3 = obese)	Non-myocardial fibrosis percentage	-0.526215	0.00990072	0.0561041	Spearman	[NA, NA]
Body condition (0 = underweight, 3 = obese)	Adipocyte percentage	0.0430464	0.834608	0.925156	Spearman	[NA, NA]
Body condition (0 = underweight, 3 = obese)	Adipocyte size	0.520978	0.0154499	0.0815114	Spearman	[NA, NA]
Body condition (0 = underweight, 3 = obese)	Myocardial fibrosis percentage	-0.182051	0.405761	0.66793	Spearman	[NA, NA]
Body condition (0 = underweight, 3 = obese)	Vascular wall-to-lumen ratio	0.304608	0.130271	0.321475	Spearman	[NA, NA]
Body condition (0 = underweight, 3 = obese)	Nuclei: longitudinal eccentricity	-0.0572736	0.781086	0.887733	Spearman	[NA, NA]
Body condition (0 = underweight, 3 = obese)	Nuclei: longitudinal area	-0.260103	0.1994	0.435831	Spearman	[NA, NA]
Body condition (0 = underweight, 3 = obese)	Nuclei: longitudinal solidity	-0.21888	0.282698	0.515511	Spearman	[NA, NA]
Body condition (0 = underweight, 3 = obese)	Nuclei: transversal eccentricity	0.272871	0.177432	0.399223	Spearman	[NA, NA]
Body condition (0 = underweight, 3 = obese)	Nuclei: transversal area	-0.0196992	0.923905	0.948708	Spearman	[NA, NA]
Body condition (0 = underweight, 3 = obese)	Nuclei: transversal solidity	-0.133152	0.516693	0.744428	Spearman	[NA, NA]
Body condition (0 = underweight, 3 = obese)	HF with ATE (1 = yes)	0.11856	0.564042	0.768512	Spearman	[NA, NA]
Body condition (0 = underweight, 3 = obese)	HF without ATE (1 = yes)	-0.0925241	0.653038	0.832623	Spearman	[NA, NA]
Body condition (0 = underweight, 3 = obese)	Number of small, hematoxylin-dense nuclei	0.140813	0.492634	0.734615	Spearman	[NA, NA]
Known cardiac death (1 = yes)	Non-myocardial fibrosis percentage	0.04805	0.787273	0.887733	Spearman	[-0.23, 0.45]
Known cardiac death (1 = yes)	Adipocyte percentage	-0.0883768	0.608265	0.795423	Spearman	[-0.43, 0.24]
Known cardiac death (1 = yes)	Adipocyte size	0.0164957	0.932317	0.950963	Spearman	[NA, NA]
Known cardiac death (1 = yes)	Myocardial fibrosis percentage	0.306319	0.0780772	0.221249	Spearman	[-0.05, 0.56]
Known cardiac death (1 = yes)	Vascular wall-to-lumen ratio	0.116483	0.492359	0.734615	Spearman	[-0.20, 0.42]
Known cardiac death (1 = yes)	Nuclei: longitudinal eccentricity	0.308933	0.0628191	0.187855	Spearman	[-0.01, 0.59]
Known cardiac death (1 = yes)	Nuclei: longitudinal area	0.131676	0.437243	0.696856	Spearman	[-0.21, 0.46]
Known cardiac death (1 = yes)	Nuclei: longitudinal solidity	-0.354513	0.0313283	0.126138	Spearman	[-0.63, -0.04]
Known cardiac death (1 = yes)	Nuclei: transversal eccentricity	0.248159	0.138617	0.33664	Spearman	[-0.09, 0.54]
Known cardiac death (1 = yes)	Nuclei: transversal area	0.263353	0.115285	0.300456	Spearman	[-0.06, 0.54]
Known cardiac death (1 = yes)	Nuclei: transversal solidity	0.136741	0.419658	0.68306	Spearman	[-0.20, 0.47]
Known cardiac death (1 = yes)	HF with ATE (1 = yes)	0.592349	0.000112291	0.00245436	Spearman	[0.41, 0.79]
Known cardiac death (1 = yes)	HF without ATE (1 = yes)	0.551825	0.000399369	0.0062203	Spearman	[0.38, 0.75]
Known cardiac death (1 = yes)	Number of small, hematoxylin-dense nuclei	0.0455803	0.788794	0.887733	Spearman	[-0.27, 0.37]
Non-myocardial fibrosis percentage	Adipocyte percentage	0.214238	0.230277	0.469765	Spearman	[-0.00, 0.37]
Non-myocardial fibrosis percentage	Adipocyte size	0.0592186	0.768776	0.887733	Spearman	[NA, NA]
Non-myocardial fibrosis percentage	Myocardial fibrosis percentage	0.564553	0.000625264	0.00797211	Spearman	[0.27, 0.77]
Non-myocardial fibrosis percentage	Vascular wall-to-lumen ratio	0.0475172	0.789096	0.887733	Spearman	[-0.28, 0.24]
Non-myocardial fibrosis percentage	Nuclei: longitudinal eccentricity	-0.127273	0.471676	0.728954	Spearman	[-0.48, 0.22]
Non-myocardial fibrosis percentage	Nuclei: longitudinal area	-0.0747135	0.673513	0.842271	Spearman	[-0.38, 0.25]
Non-myocardial fibrosis percentage	Nuclei: longitudinal solidity	0.0634072	0.720839	0.862651	Spearman	[-0.14, 0.34]
Non-myocardial fibrosis percentage	Nuclei: transversal eccentricity	0.243392	0.164951	0.38827	Spearman	[-0.07, 0.56]
Non-myocardial fibrosis percentage	Nuclei: transversal area	-0.0105424	0.95323	0.962366	Spearman	[-0.33, 0.33]
Non-myocardial fibrosis percentage	Nuclei: transversal solidity	-0.0352941	0.842717	0.925156	Spearman	[-0.36, 0.26]
Non-myocardial fibrosis percentage	HF with ATE (1 = yes)	0.207257	0.239546	0.478554	Spearman	[-0.09, 0.51]
Non-myocardial fibrosis percentage	HF without ATE (1 = yes)	-0.166821	0.345695	0.615015	Spearman	[-0.41, 0.16]
Non-myocardial fibrosis percentage	Number of small, hematoxylin-dense nuclei	0.306646	0.0780879	0.221249	Spearman	[0.03, 0.55]
Adipocyte percentage	Adipocyte size	0.114778	0.551774	0.768512	Spearman	[NA, NA]
Adipocyte percentage	Myocardial fibrosis percentage	0.34258	0.0515931	0.164471	Spearman	[0.23, 0.59]
Adipocyte percentage	Vascular wall-to-lumen ratio	-0.348263	0.0380041	0.133126	Spearman	[-0.63, -0.01]
Adipocyte percentage	Nuclei: longitudinal eccentricity	-0.375032	0.0248621	0.11527	Spearman	[-0.61, -0.06]
Adipocyte percentage	Nuclei: longitudinal area	-0.565766	0.000406555	0.0062203	Spearman	[-0.79, -0.24]
Adipocyte percentage	Nuclei: longitudinal solidity	-0.136937	0.42433	0.683395	Spearman	[-0.47, 0.25]
Adipocyte percentage	Nuclei: transversal eccentricity	-0.0241956	0.888604	0.940846	Spearman	[-0.34, 0.30]
Adipocyte percentage	Nuclei: transversal area	-0.480566	0.00333937	0.0300543	Spearman	[-0.73, -0.13]
Adipocyte percentage	Nuclei: transversal solidity	-0.388417	0.0198716	0.0980761	Spearman	[-0.67, -0.04]
Adipocyte percentage	HF with ATE (1 = yes)	0.101489	0.555884	0.768512	Spearman	[-0.17, 0.38]
Adipocyte percentage	HF without ATE (1 = yes)	-0.20687	0.226063	0.467401	Spearman	[-0.53, 0.13]
Adipocyte percentage	Number of small, hematoxylin-dense nuclei	0.00823681	0.962366	0.962366	Spearman	[-0.31, 0.32]
Adipocyte size	Myocardial fibrosis percentage	0.0719867	0.721229	0.862651	Pearson	[NA, NA]
Adipocyte size	Vascular wall-to-lumen ratio	0.1041	0.590992	0.786277	Pearson	[0.24, 0.24]
Adipocyte size	Nuclei: longitudinal eccentricity	0.511955	0.00452588	0.0364452	Pearson	[NA, NA]
Adipocyte size	Nuclei: longitudinal area	0.39122	0.0358541	0.133126	Pearson	[NA, NA]
Adipocyte size	Nuclei: longitudinal solidity	-0.353641	0.0598396	0.183109	Pearson	[NA, NA]
Adipocyte size	Nuclei: transversal eccentricity	0.373064	0.0462331	0.153775	Pearson	[NA, NA]
Adipocyte size	Nuclei: transversal area	0.476976	0.00889163	0.0535754	Pearson	[NA, NA]
Adipocyte size	Nuclei: transversal solidity	0.238743	0.212307	0.451153	Pearson	[NA, NA]
Adipocyte size	HF with ATE (1 = yes)	0.160357	0.405996	0.66793	Spearman	[0.17, 0.17]
Adipocyte size	HF without ATE (1 = yes)	-0.174574	0.365073	0.641049	Spearman	[NA, NA]
Adipocyte size	Number of small, hematoxylin-dense nuclei	0.475684	0.00910432	0.0535754	Pearson	[NA, NA]
Myocardial fibrosis percentage	Vascular wall-to-lumen ratio	0.0219843	0.901783	0.940846	Pearson	[-0.31, 0.33]
Myocardial fibrosis percentage	Nuclei: longitudinal eccentricity	-0.380385	0.026472	0.11572	Pearson	[-0.65, -0.11]
Myocardial fibrosis percentage	Nuclei: longitudinal area	-0.458224	0.00642428	0.044678	Pearson	[-0.65, -0.17]
Myocardial fibrosis percentage	Nuclei: longitudinal solidity	-0.00883839	0.960434	0.962366	Pearson	[-0.30, 0.23]
Myocardial fibrosis percentage	Nuclei: transversal eccentricity	0.103109	0.561723	0.768512	Pearson	[-0.11, 0.33]
Myocardial fibrosis percentage	Nuclei: transversal area	-0.0489773	0.783264	0.887733	Pearson	[-0.38, 0.20]
Myocardial fibrosis percentage	Nuclei: transversal solidity	-0.0757881	0.670107	0.842271	Pearson	[-0.33, 0.21]
Myocardial fibrosis percentage	HF with ATE (1 = yes)	0.533431	0.00115969	0.0118288	Spearman	[0.30, 0.73]
Myocardial fibrosis percentage	HF without ATE (1 = yes)	-0.203893	0.247428	0.479197	Spearman	[-0.56, 0.21]
Myocardial fibrosis percentage	Number of small, hematoxylin-dense nuclei	0.397828	0.0198035	0.0980761	Pearson	[0.12, 0.63]
Vascular wall-to-lumen ratio	Nuclei: longitudinal eccentricity	-0.109037	0.520613	0.744428	Pearson	[-0.42, 0.24]
Vascular wall-to-lumen ratio	Nuclei: longitudinal area	-0.0626701	0.712511	0.862651	Pearson	[-0.41, 0.29]
Vascular wall-to-lumen ratio	Nuclei: longitudinal solidity	0.026121	0.878035	0.940846	Pearson	[-0.24, 0.30]
Vascular wall-to-lumen ratio	Nuclei: transversal eccentricity	0.214294	0.202799	0.437018	Pearson	[-0.07, 0.49]
Vascular wall-to-lumen ratio	Nuclei: transversal area	-0.111994	0.509296	0.744428	Pearson	[-0.48, 0.25]
Vascular wall-to-lumen ratio	Nuclei: transversal solidity	-0.197155	0.242157	0.478554	Pearson	[-0.52, 0.16]
Vascular wall-to-lumen ratio	HF with ATE (1 = yes)	0.307794	0.0638462	0.187855	Spearman	[0.03, 0.55]
Vascular wall-to-lumen ratio	HF without ATE (1 = yes)	-0.182898	0.278581	0.515511	Spearman	[-0.51, 0.21]
Vascular wall-to-lumen ratio	Number of small, hematoxylin-dense nuclei	0.204773	0.224074	0.467401	Pearson	[-0.15, 0.49]
Nuclei: longitudinal eccentricity	Nuclei: longitudinal area	0.832644	1.65526e-10	1.26627e-08	Pearson	[0.71, 0.92]
Nuclei: longitudinal eccentricity	Nuclei: longitudinal solidity	-0.517217	0.00104542	0.0114249	Pearson	[-0.70, -0.30]
Nuclei: longitudinal eccentricity	Nuclei: transversal eccentricity	0.0970798	0.567594	0.768512	Pearson	[-0.14, 0.34]
Nuclei: longitudinal eccentricity	Nuclei: transversal area	0.726543	3.56235e-07	1.09008e-05	Pearson	[0.51, 0.86]
Nuclei: longitudinal eccentricity	Nuclei: transversal solidity	0.607069	6.78314e-05	0.0017297	Pearson	[0.34, 0.80]
Nuclei: longitudinal eccentricity	HF with ATE (1 = yes)	-0.0854982	0.614867	0.797243	Spearman	[-0.41, 0.24]
Nuclei: longitudinal eccentricity	HF without ATE (1 = yes)	0.448395	0.0053801	0.0401427	Spearman	[0.10, 0.70]
Nuclei: longitudinal eccentricity	Number of small, hematoxylin-dense nuclei	0.0622396	0.714403	0.862651	Pearson	[-0.29, 0.41]
Nuclei: longitudinal area	Nuclei: longitudinal solidity	0.0205415	0.90395	0.940846	Pearson	[-0.28, 0.35]
Nuclei: longitudinal area	Nuclei: transversal eccentricity	-0.092486	0.586145	0.786277	Pearson	[-0.36, 0.19]
Nuclei: longitudinal area	Nuclei: transversal area	0.79416	4.46274e-09	2.276e-07	Pearson	[0.61, 0.91]
Nuclei: longitudinal area	Nuclei: transversal solidity	0.775765	1.7028e-08	6.5132e-07	Pearson	[0.54, 0.91]
Nuclei: longitudinal area	HF with ATE (1 = yes)	-0.359092	0.0290589	0.120163	Spearman	[-0.60, -0.10]
Nuclei: longitudinal area	HF without ATE (1 = yes)	0.525094	0.000847321	0.00997231	Spearman	[0.21, 0.74]
Nuclei: longitudinal area	Number of small, hematoxylin-dense nuclei	-0.181244	0.283026	0.515511	Pearson	[-0.48, 0.13]
Nuclei: longitudinal solidity	Nuclei: transversal eccentricity	-0.412936	0.011083	0.0605607	Pearson	[-0.66, -0.14]
Nuclei: longitudinal solidity	Nuclei: transversal area	-0.0811097	0.633202	0.814117	Pearson	[-0.35, 0.17]
Nuclei: longitudinal solidity	Nuclei: transversal solidity	0.152136	0.368708	0.641049	Pearson	[-0.12, 0.40]
Nuclei: longitudinal solidity	HF with ATE (1 = yes)	-0.341993	0.0382846	0.133126	Spearman	[-0.61, 0.02]
Nuclei: longitudinal solidity	HF without ATE (1 = yes)	-0.0589994	0.728694	0.864265	Spearman	[-0.37, 0.22]
Nuclei: longitudinal solidity	Number of small, hematoxylin-dense nuclei	-0.34027	0.039333	0.133732	Pearson	[-0.61, -0.02]
Nuclei: transversal eccentricity	Nuclei: transversal area	0.145636	0.389753	0.655299	Pearson	[-0.13, 0.42]
Nuclei: transversal eccentricity	Nuclei: transversal solidity	-0.37613	0.0217699	0.104087	Pearson	[-0.62, -0.12]
Nuclei: transversal eccentricity	HF with ATE (1 = yes)	0.347693	0.0349764	0.133126	Spearman	[-0.01, 0.61]
Nuclei: transversal eccentricity	HF without ATE (1 = yes)	-0.0707992	0.67712	0.842271	Spearman	[-0.39, 0.27]
Nuclei: transversal eccentricity	Number of small, hematoxylin-dense nuclei	0.27337	0.101604	0.277598	Pearson	[-0.02, 0.56]
Nuclei: transversal area	Nuclei: transversal solidity	0.856853	1.31684e-11	2.01476e-09	Pearson	[0.74, 0.93]
Nuclei: transversal area	HF with ATE (1 = yes)	-0.188096	0.26491	0.500386	Spearman	[-0.47, 0.10]
Nuclei: transversal area	HF without ATE (1 = yes)	0.501495	0.00156668	0.0149814	Spearman	[0.22, 0.73]
Nuclei: transversal area	Number of small, hematoxylin-dense nuclei	0.102617	0.545597	0.768512	Pearson	[-0.27, 0.46]
Nuclei: transversal solidity	HF with ATE (1 = yes)	-0.364792	0.0264249	0.11572	Spearman	[-0.59, -0.08]
Nuclei: transversal solidity	HF without ATE (1 = yes)	0.536894	0.000612603	0.00797211	Spearman	[0.30, 0.72]
Nuclei: transversal solidity	Number of small, hematoxylin-dense nuclei	-0.026097	0.878147	0.940846	Pearson	[-0.33, 0.29]
HF with ATE (1 = yes)	HF without ATE (1 = yes)	-0.345033	0.0364899	0.133126	Spearman	[-0.51, -0.21]
HF with ATE (1 = yes)	Number of small, hematoxylin-dense nuclei	0.46739	0.00353782	0.0300715	Spearman	[0.17, 0.69]
HF without ATE (1 = yes)	Number of small, hematoxylin-dense nuclei	-0.430695	0.00778981	0.0518192	Spearman	[-0.65, -0.18]
