# Supplementary material for: Phenotypic patterns in feline heart failure: A natural model for understanding variable disease severity in humans
Source: iScience. 2026 Jul 10;29(8):116685. doi: 10.1016/j.isci.2026.116685 (PMC13380742; doi:10.1016/j.isci.2026.116685)
Supplement: Table S5. Top 10 gene ontology biological process pathways from gene set enrichment analysis for each phenotype parameter, related to Figure 5 — Gene set enrichment analysis (GSEA) results for genes correlated with different phenotype parameters. The table includes gene ontology (GO) terms (ID and description), set size, enrichment score, normalized enrichment score (NES), p value, adjusted p value, q value, rank, leading edge details, and core enrichment genes contributing to the enrichment [file mmc4.xlsx]

## Sheet: Table S5
Table S5: Top ten gene ontology biological process pathways from gene set enrichment analysis for each phenotype parameter, related to Figure 5.
Gene set enrichment analysis (GSEA) results for genes correlated with different phenotype parameters. The table includes gene ontology (GO) terms (ID and Description), set size, enrichment score, normalized enrichment score (NES), p value, adjusted p value, q-value, rank, leading edge details, and core enrichment genes contributing to the enrichment.
Phenotype	ID	Description	Set size	Enrichment score	NES	p value	Adjusted p value	q-value	Rank	Leading edge	Core enrichment
Adipocyte percentage	GO:0030641	regulation of cellular pH	80	-0.493129	-1.76712	5.93419e-06	0.0208025	0.0185309	6157	tags=62%, list=34%, signal=41%	MAPK1/SLC4A10/TMEM106B/CREG1/ATP6V1D/SLC9A8/ATP6V0A1/DMXL2/ATP6V0D2/ATP6V0D1/CHP1/TMEM199/RNASEK/SLAMF8/ATP1A4/ATP6V1B1/CLN6/TCIRG1/LAMP2/ATP6V0E1/SLC4A3/TMEM165/AQP11/SLC9A1/SLC9A3/UBE3A/DMXL1/ATP6V0E2/PPT1/SLC4A7/SLC11A1/TMEM9/OCA2/MAPK3/RAB7A/LAMP1/ATP6AP1/SLC26A3/LACC1/CCDC115/TM9SF4/GRN/ATP6AP2/SLC9A9/SLC9A7/SLC9A6/RAB38/RAB39A/AVPR1A/LRRK2
Adipocyte percentage	GO:0042113	B cell activation	213	-0.402783	-1.54158	7.30168e-06	0.0208025	0.0185309	7099	tags=55%, list=39%, signal=34%	EXO1/CTPS1/ITGB1/SKAP2/TNFSF13/TFRC/CD79A/CD79B/EPHB2/CD27/NFAM1/FOSL2/PTPRJ/YY1/MMP14/PIK3R3/HDAC9/PAWR/DOCK10/RABL3/TLR9/DNAJB9/AKAP17A/HMCES/ST3GAL1/PIK3CD/IL7/BAX/IRF2BP2/AKIRIN2/KLF6/VCAM1/AQP8/GPS2/TP53/PARP3/PKN1/CLCF1/ZFP36L2/DOCK11/SLAMF8/HDAC4/TCIRG1/BCL6/SWAP70/INHA/BANK1/SHB/PPP2R3C/NDFIP1/PHB2/TNFAIP3/LEF1/TOP2B/THEMIS2/NOTCH2/ADAM17/ADA/SFRP1/CTLA4/SUPT6H/IL4I1/IGBP1/SAMSN1/DCAF1/SA…
Adipocyte percentage	GO:1903131	mononuclear cell differentiation	424	-0.348976	-1.37369	1.6057e-05	0.0209701	0.0186802	6404	tags=47%, list=35%, signal=31%	PNP/TSPAN2/SOCS5/NFAM1/SIRT1/STAT4/LCK/IRF7/RARA/LGALS9/SMARCA2/CDC42/FOSL2/PTPRJ/YY1/MERTK/MMP14/SMARCB1/IL6ST/IL15RA/TSC1/PIK3R3/HDAC9/SH3RF1/DOCK10/NCAPH2/RABL3/FANCD2/TLR9/MYH9/DNAJB9/ZC3H12A/NFATC1/IL33/CLEC4E/HCLS1/MDK/LIPA/TNFSF9/IL27/ZBTB7B/ST3GAL1/PIK3CD/IL7/BAX/SLC46A2/IRF2BP2/SMAD7/CD3E/KLF6/VCAM1/AQP8/FES/GPS2/TP53/CD83/MEN1/LEP/IL1RL2/CLCF1/ZFP36L2/CEBPB/PHF10/CD80/DOCK11/DNAJA3/GATA…
Adipocyte percentage	GO:1905456	regulation of lymphoid progenitor cell differentiation	12	-0.754441	-1.98823	0.000119105	0.0440881	0.0392738	1740	tags=58%, list=10%, signal=53%	NOTCH1/ZBTB1/SOS2/FNIP1/ANKLE1/FLCN/PCID2
Adipocyte percentage	GO:1903019	negative regulation of glycoprotein metabolic process	12	-0.744921	-1.96314	0.000199709	0.0440881	0.0392738	2555	tags=67%, list=14%, signal=57%	ITM2C/SLC2A10/ITM2B/ITM2A/JAK3/CST3/AATF/BACE2
Adipocyte percentage	GO:0046782	regulation of viral transcription	18	-0.678647	-1.96267	0.000131805	0.0440881	0.0392738	2669	tags=61%, list=15%, signal=52%	TRIM62/UBP1/HEXIM1/DHX9/LARP7/ZFP36/TRIM11/RSF1/SP100/TRIM21/TRIM27
Adipocyte percentage	GO:0050869	negative regulation of B cell activation	27	-0.586414	-1.83135	0.000201174	0.0440881	0.0392738	4794	tags=67%, list=27%, signal=49%	PARP3/PKN1/BCL6/INHA/BANK1/NDFIP1/TNFAIP3/SFRP1/CTLA4/SAMSN1/FCGR2B/TBC1D10C/CDKN2A/TYROBP/LYN/LAPTM5/INPP5D/CASP3
Adipocyte percentage	GO:0001782	B cell homeostasis	34	-0.551515	-1.78551	0.000196059	0.0440881	0.0392738	5218	tags=65%, list=29%, signal=46%	DOCK10/BBS4/BAX/BCL10/PKN1/DOCK11/SH2B2/PPP2R3C/TNFAIP3/BBIP1/ADA/SASH3/MEF2C/BAK1/ABL1/SOS2/TNFSF13B/SPNS2/CD74/IL7R/LYN/CASP3
Adipocyte percentage	GO:0034644	cellular response to UV	83	-0.453784	-1.62957	8.66432e-05	0.0440881	0.0392738	7238	tags=55%, list=40%, signal=33%	CUL4A/MAPK11/TIMP1/PBK/CASP9/CUL4B/SIRT1/HYAL2/ACTR5/YY1/POLD1/MDM2/PPID/MFAP4/BAX/ATF4/TP53/RHBDD1/POLH/PTPRK/MAP3K20/CRIP1/NSMCE3/RUVBL2/STK11/FBXW7/RHNO1/BAK1/TAF1/ATR/MMP2/HYAL3/CERS1/ZBTB1/KDM1A/SMPD1/PRKCD/N4BP1/USP47/DDB1/TMEM161A/CREBBP/NFATC4/TRIAP1/DHX36/EP300
Adipocyte percentage	GO:0050920	regulation of chemotaxis	166	-0.395901	-1.49853	0.000160163	0.0440881	0.0392738	6847	tags=53%, list=38%, signal=33%	MPP1/CDH13/P2RY12/PTPRO/CXCL13/EDN3/TIAM1/NOVA2/TMSB4X/LGALS9/MMP28/PTPRJ/ST6GAL1/MAPK1/MYCBP2/BMPR2/STAP1/EDN2/ADGRA2/TUBB2B/FGF1/PRKD1/CORO1B/SLIT2/MDK/SLC8B1/RIPOR2/CMKLR1/CALR/FGF2/SMAD3/C3AR1/MTUS1/SLAMF8/AGER/CXCL8/CCR1/SWAP70/APP/ANO6/P2RX4/NTRK3/RARRES2/SMOC2/ADAM17/GREM1/CXCL12/SUCNR1/CREB3/ROBO2/C5AR2/SEMA5A/C5/PERP/DUSP3/FGFR1/CSF1R/FPR2/RAC2/MAPK3/TPBG/NOTCH1/TMEM102/CCL19/CXCL17/YTHD…
Myocardial fibrosis percentage	GO:0015980	energy derivation by oxidation of organic compounds	272	-0.41985	-1.88706	2.05067e-10	1.16273e-06	1.08556e-06	5312	tags=62%, list=30%, signal=44%	NDUFS1/GPD1/NDUFB2/ARL2/AIFM2/GCGR/NR1D1/ME3/NDUFS6/AFG1L/ABCD1/COL6A1/PARK7/NDUFB7/NOP53/SDHAF4/ATP5F1A/SDHB/VPS54/NDUFA2/GFPT2/INSR/LEP/POMC/PDHA1/NDUFB6/GBE1/PPP1CC/UCN/MDH2/ATP5PB/GRB10/NDUFA13/SLC25A22/GYS2/GAA/MSH2/FH/ETFB/NDUFA3/PPIF/NDUFA10/NDUFAF1/IL6ST/ATG12/PHKB/WDR45B/NDUFA8/NDUFA6/IGF1/GSK3B/MTFR2/PPP1R2/ATP5IF1/PINK1/ETFDH/PYGB/TEFM/WDR45/CHCHD2/ACO2/DYRK2/NDUFB9/CHCHD10/HIF1A/PHKG1…
Myocardial fibrosis percentage	GO:0002181	cytoplasmic translation	152	-0.473774	-2.03269	1.21784e-09	2.3626e-06	2.2058e-06	7226	tags=75%, list=41%, signal=45%	EIF2S3/EIF2D/RPL13/RPS19/RPS5/EIF4A1/FAU/YBX3/RPS7/RPS27A/EIF3G/RPS28/RPS15/ETF1/NCK1/EIF3H/CPEB4/RPL30/RPS9/SYNCRIP/RPL13A/RPS25/EIF2S2/RPS21/DHX29/RPS27/EIF3M/NCBP2/CPEB2/RPLP2/RPL15/EIF3D/RPLP1/EIF2B2/NCBP1/RPL28/RPL23A/RPL35/RPS17/RPL29/RPS3/RPL22/RPL3/HNRNPU/EIF3A/RPS12/PABPC1/RPS16/RPL38/RPSA/EIF2B3/RPL10A/UBA52/SH3BGRL/EIF2B5/RPL5/RPL11/RPL22L1/RPS15A/DENR/ZNF385A/RPL24/FTSJ1/AKT2/MIF4GD/R…
Myocardial fibrosis percentage	GO:1902600	proton transmembrane transport	130	-0.482644	-2.04305	3.93078e-09	5.57187e-06	5.20207e-06	7185	tags=72%, list=41%, signal=43%	NDUFS1/NDUFB2/UCP2/SLC9A8/NDUFS6/ATP6V1B2/PARK7/NDUFB7/ATP6V1A/ATP5F1A/NDUFA2/ATP6V1C2/ATP6AP2/NDUFB6/CLCN3/ATP12A/ATP6AP1/RNASEK/ATP5PB/SLC25A3/UCP3/SLC25A22/ACTN4/SLC9B2/ATP4B/NDUFA3/PPIF/NDUFA10/ATP6V0A2/ATP6V1C1/ATP5MC1/NDUFA8/NDUFA6/SLC9A1/SLC9A9/SLC18A2/NDUFB9/ATP6V1F/ATP6V0E1/LETM1/NDUFS5/SLC4A11/ATP6V1G1/NDUFS7/TMCO3/SLC9A6/ATP5F1D/SLC15A2/NDUFB1/NNT/HVCN1/CHP1/ATP5PD/ATP6V1G2/ATP5MC3/ATP…
Myocardial fibrosis percentage	GO:0061337	cardiac conduction	84	-0.505659	-2.03647	7.27442e-07	0.000436697	0.000407713	3738	tags=45%, list=21%, signal=36%	CXADR/CACNA1G/CAV1/YWHAE/ZMPSTE24/KCNE5/FLNA/TMEM65/TRPM4/DSG2/PDE4D/KCNE1/IRX3/SLC4A3/CTNNA3/SCN10A/SCN1B/CAMK2D/KCNE3/SRI/ANK2/ATP1A1/KCNN2/ATP1B1/KCNH2/CACNB2/ATP2A2/KCNJ5/ATP1B2/RYR2/PLN/KCNJ2/SRC/TBX5/ATP1A3/CACNA1C/HRC/DSP
Myocardial fibrosis percentage	GO:0007005	mitochondrion organization	379	-0.350925	-1.60614	8.65063e-07	0.0004459	0.000416306	7479	tags=56%, list=42%, signal=33%	BNIP3/ATPAF1/GOLPH3/FUNDC1/AGTPBP1/BID/HIGD1B/GDAP1/TMEM223/NDUFAF5/HIP1R/CHCHD4/SESN2/TMEM126B/NDUFS1/IFI27L2/NDUFB2/CTCF/TMEM11/AIFM2/UCP2/NUBPL/NDUFAF8/TMEM102/AFG1L/FZD9/CLPP/ATP2A1/TFAM/COL6A1/IFI6/PARK7/KDR/NDUFB7/TMEM242/DNAJA3/SDHAF4/PET117/HSD17B10/AKT3/VPS54/ROMO1/NDUFA2/POLG/PPARG/TIMM21/NDUFB6/DMAC1/MFF/EP300/RRM1/DNAJC11/NDUFA13/BAK1/CAMKMT/ALKBH7/PDE2A/TIMM8B/MTX2/LYRM2/HK2/CNTNAP1/…
Myocardial fibrosis percentage	GO:0072521	purine-containing compound metabolic process	467	-0.334758	-1.54841	1.37757e-06	0.000650902	0.000607702	7194	tags=53%, list=41%, signal=32%	RAN/NDUFS1/GPD1/NDUFB2/ARL2/ACSL3/PRPSAP2/FMO2/UCP2/RPE/SULT1E1/LACC1/PMVK/AK1/NDUFS6/ATP6V1B2/DPYD/PANK4/OARD1/ABCD1/COL6A1/NDUFB7/PDE7B/SLC4A7/NAPRT/ATP6V1A/ATP5F1A/ADK/SDHB/PGAM2/NDUFA2/DIP2A/ENO2/ADCY6/TKT/INSR/PAPSS2/ELOVL6/PDHA1/NDUFB6/MTHFD2L/HMGCS1/EP300/GMPR/SHMT1/MDH2/ATP5PB/NDUFA13/HMGCR/DHTKD1/PDE2A/GPD1L/ACOT6/TPK1/HK2/SLC27A2/LRGUK/AFMID/ALDH1L1/NDUFA3/NDUFA10/PRKAG1/ELOVL5/RD3/PPCD…
Myocardial fibrosis percentage	GO:0086001	cardiac muscle cell action potential	75	-0.49824	-1.96448	4.45563e-06	0.00168423	0.00157245	3738	tags=48%, list=21%, signal=38%	CXADR/CACNA1G/CAV1/YWHAE/SCN7A/ANK3/KCNE5/NOS1AP/FLNA/TRPM4/DSG2/HCN2/KCNE1/SLC4A3/CTNNA3/SCN10A/CAV3/DMD/SCN8A/SCN1B/CAMK2D/KCNE3/ANK2/ATP1A1/KCNN2/KCNIP2/ATP1B1/KCNH2/CACNB2/ATP2A2/KCNJ5/RYR2/KCNJ2/CACNA1C/DSP/SCN3A
Myocardial fibrosis percentage	GO:0072594	establishment of protein localization to organelle	399	-0.334739	-1.53529	4.95258e-06	0.00175507	0.00163859	6459	tags=47%, list=37%, signal=31%	USP7/RANBP6/VPS54/ROMO1/TIMM44/TIMM21/LEP/MMP12/WRAP53/PTTG1IP/MFF/PKIG/AP3D1/AP3M1/EP300/ZPR1/ING1/NDUFA13/UBL5/LAMP1/IPO5/NPEPPS/CDH1/AIP/POLA2/GET4/IPO7/TIMM8B/MTX2/NUP50/HK2/NEURL1B/SMO/NUTF2/SRPRA/SEC63/SUMO1/SPIDR/DNAJC19/SPG11/SCARB2/NUP54/ATP5IF1/PINK1/VPS37A/ARIH2/TRAF3IP2/KPNA3/ZDHHC15/MGARP/PRKN/BCAP31/MAPT/SNF8/SAMM50/TOMM6/UBE2D3/RAB10/PRKAA1/TIMM9/TNPO1/STK3/MBTPS1/BCL3/MAPK8/TIMM17…
Myocardial fibrosis percentage	GO:0086013	membrane repolarization during cardiac muscle cell action potential	23	-0.6729	-2.11776	1.16653e-05	0.00300646	0.00280692	3548	tags=57%, list=20%, signal=45%	YWHAE/KCNE5/NOS1AP/FLNA/KCNE1/KCNE3/ATP1A1/KCNN2/KCNIP2/ATP1B1/KCNH2/KCNJ5/KCNJ2
Myocardial fibrosis percentage	GO:0006839	mitochondrial transport	167	-0.390069	-1.68894	2.34887e-05	0.00432533	0.00403826	5908	tags=52%, list=34%, signal=35%	MDH2/SLC25A16/SLC25A3/NDUFA13/UCP3/BAK1/ALKBH7/SLC25A22/TIMM8B/MTX2/HK2/CNP/PPIF/SMDT1/SLC39A8/SLC25A15/DNAJC19/SLC9A1/GSK3B/SLC8B1/ATP5IF1/PINK1/HSPA9/SLC25A31/BCL2L2/PRKN/SAMM50/TOMM6/TIMM9/THEM4/TIMM17A/SPG7/CHCHD10/MCUR1/LETM1/RTL10/NAIF1/MICU1/GRPEL2/DNAJC15/SLC25A46/CAMK2A/BAX/AIFM1/TOMM40L/TIMM50/VDAC2/TOMM22/BCL2L1/SLC35F6/SLC25A51/TIMM10/SLC25A33/TIMM17B/TP53/SLC25A38/ATF2/SLC25A40/SFXN5…
Vascular wall-to-lumen ratio	GO:0002181	cytoplasmic translation	152	-0.425575	-2.08007	7.08655e-08	0.000403792	0.000398189	6429	tags=57%, list=36%, signal=37%	RPS2/YBX3/NCK1/RPL26/SH3BGRL/RPS5/METTL3/RPL23A/EIF3E/RPS3/RPL30/RPS11/RPL4/RPS20/RPS24/RPS16/RPS17/FMR1/RPL28/RPL29/EIF2B2/RPL26L1/RPL22/EIF2B1/NCBP2/RPL18A/RPS15/RPL18/RPS12/RPL10A/RPS27A/UBA52/RACK1/EIF2B3/HNRNPD/RPS28/PABPC1/HNRNPU/PARP16/PKP1/RPL8/EIF2S2/RPL7A/ZNF385A/RPL6/RPL5/RPL11/CPEB4/YTHDF2/RPLP0/RPL9/RPL37/RPL38/RPL36A/RPL7/RPL23/RPS25/RPL21/DENR/ZC3H15/RPS15A/CPEB2/RPL31/RPL36/RPL41/…
Vascular wall-to-lumen ratio	GO:0042254	ribosome biogenesis	292	-0.329141	-1.77303	7.64893e-07	0.00217918	0.00214895	4814	tags=42%, list=27%, signal=31%	RPS24/RPS16/RPS17/MRPS2/IMP4/GRWD1/NOC2L/RPL26L1/WBP11/NAF1/NMD3/EXOSC5/GAR1/RPS15/EMG1/PIH1D2/RPS12/RPS27A/USP16/RRS1/LAS1L/MALSU1/USP36/TSR3/ERI2/EXOSC1/RPL7L1/SIRT7/ESF1/PWP1/RPS28/NSUN4/DDX52/SDAD1/DDX56/IMP3/SRFBP1/RPL7A/EIF4A3/TMA16/RPL5/AATF/GNL2/DIMT1/DCAF13/CUL4A/DDX21/RPL11/C1D/FTSJ3/ISG20L2/PDCD11/YTHDF2/RSL24D1/RIOK3/AK6/GNL3L/RPL38/RPP38/PES1/GTF2H5/EIF6/EIF1AX/RPL7/UTP4/LSG1/NOL10/R…
Vascular wall-to-lumen ratio	GO:0016072	rRNA metabolic process	242	-0.324169	-1.6978	1.226e-05	0.0174644	0.0172221	4570	tags=36%, list=25%, signal=27%	RRS1/LAS1L/USP36/TSR3/ERI2/EXOSC1/RPL7L1/SIRT7/ESF1/CAVIN1/PWP1/RPS28/NSUN4/DDX52/DDX56/IMP3/SRFBP1/RPL7A/GTF3C5/EIF4A3/RPL5/DIMT1/DCAF13/DDX21/RPL11/C1D/FTSJ3/PDCD11/YTHDF2/SMARCA4/RIOK3/AK6/MYC/RPP38/PES1/GTF2H5/EIF6/RPL7/UTP4/NOL10/RPS25/LSM6/URB1/RRP9/NOL9/FDXACB1/PAK1IP1/BOP1/TBL3/MAK16/EXOSC8/METTL5/REXO5/RPS6/TP53/EXOSC3/PIN4/NOP10/RPF1/EXOSC2/UTP6/NOB1/RPP25/UTP20/RPS14/RRP15/ZNHIT3/NOLC1…
Nuclei: longitudinal area	GO:0043161	proteasome-mediated ubiquitin-dependent protein catabolic process	405	0.442113	1.71117	1e-10	2.58591e-08	1.71292e-08	6356	tags=58%, list=35%, signal=38%	FBXL5/UBE2W/ANAPC10/CCNF/KLHL30/SPOP/KLHL5/FBXL14/CEBPA/PSEN1/TNFAIP1/TRPC4AP/FBXO27/KLHL15/GCLC/UFD1/PSMD12/UBXN2A/KCTD2/RNF4/UBE2H/KCMF1/TRIM13/PSMD14/CUL1/DCAF13/SUMO1/FBXO38/PCBP2/SIAH2/CUL3/NHLRC1/RNF10/NFE2L2/RBX1/RNF216/PBK/KLHL7/MAP1A/ZSWIM8/MDM2/CDK2/VHL/KLHL41/LRRK2/FBXO3/RNF170/ITCH/DERL1/SUMO2/PSMD2/PPP2R5C/PEX12/USP9X/CTNNB1/PSMD1/GIPC1/KCTD10/DAB2/CDC27/UBE2B/SH3BGRL/FBXL2/AURKA/VCP…
Nuclei: longitudinal area	GO:0034976	response to endoplasmic reticulum stress	249	0.447583	1.70356	1e-10	2.58591e-08	1.71292e-08	6448	tags=59%, list=36%, signal=39%	HYOU1/DNAJB9/CREBZF/HERPUD2/USP19/STT3B/TMX1/AFF4/DERL2/ERP29/FBXO27/UFD1/CREB3L2/PDIA3/UBXN2A/UBQLN2/TMTC4/FAM8A1/DAB2IP/TRIM13/ATF4/CAV1/HSPA5/CANX/RNFT1/NHLRC1/BAX/UBE2G2/NFE2L2/PDIA4/TTC23L/TMED2/MANF/CALR/CCDC47/UBA5/EIF2AK3/FICD/FCGR2B/DDX3X/LRRK2/DERL1/TMBIM4/KCNJ8/P4HB/DNAJC10/PPP1R15B/TMBIM6/TMEM258/EIF4G1/PDIA6/NRBF2/NCK1/SCAMP5/VCP/TMEM33/UFC1/GORASP2/BAK1/RHBDD1/CREB3L3/CEBPB/UBXN8/FA…
Nuclei: longitudinal area	GO:0006913	nucleocytoplasmic transport	301	0.439924	1.6888	1e-10	2.58591e-08	1.71292e-08	5235	tags=51%, list=29%, signal=37%	IPO9/NUTF2/CHTOP/SEC13/UHMK1/PPP1CC/KHDRBS1/PSEN1/FLNA/PPP1R12A/NCBP1/UBE2I/RBM33/CHCHD4/MAGOHB/SUFU/NXT1/SRSF3/NUP43/PPP3R1/NF1/NUP133/TXN/SUMO1/HTATIP2/RITA1/CALR/KPNA3/PTPN11/HSPA8/MDM2/ZC3H11A/EP300/IER3/PCID2/LRRK2/MAGOH/NUP50/AGFG1/CHP1/KPNA5/JAK2/SARNP/BACH2/ADAR/SETD2/DDX39A/RAN/THOC6/NUP54/NUP35/FMR1/DHX9/TNPO1/IPO5/SUPT6H/SMG6/NOP9/KPNA2/SPG11/CASC3/RBM15B/BAG3/IPO7/APPL2/NXT2/EIF4A3/TR…
Nuclei: longitudinal area	GO:0000209	protein polyubiquitination	234	0.443159	1.68138	1e-10	2.58591e-08	1.71292e-08	7033	tags=62%, list=39%, signal=39%	UBE2T/GPS2/UBE2L3/UBE2W/LNPEP/ANAPC10/SPOP/UBE2V2/RNF4/UBE2H/KCMF1/PPIA/RNF6/CUL1/FBXO38/CUL3/NHLRC1/UBE2G2/RBX1/RNF216/RNF167/RNF146/MDM2/DDX3X/RNF170/ITCH/RC3H2/TRIM27/PEX12/CTNNB1/CDC27/UBE2V1/MKRN2/UBE2B/HECTD2/ZNRF2/RNF14/RIPK2/UBE2K/BIRC2/TRIM55/NPEPPS/ANAPC16/RMND5A/HDAC6/UBE2R2/UBE2E3/UBE2D1/RNF115/UBE2Q2/UBE2D3/SKP1/ANAPC1/UBE2N/TMEM129/UBE3C/RNF7/UBE2Q1/DTL/UBE2E1/BRCA1/CHFR/UBE2A/FBXO9…
Nuclei: longitudinal area	GO:0019058	viral life cycle	250	0.436182	1.66054	1e-10	2.58591e-08	1.71292e-08	5020	tags=49%, list=28%, signal=36%	CHMP5/TOP2A/CXCR4/ITGAV/FURIN/PDE12/ZNF502/PCBP1/CD74/ZNF639/VPS18/TSG101/CNOT7/CAV2/TPCN1/PPIA/NFIA/CAV1/EPHA2/PCBP2/IFIT5/HMGB1/PDCD6IP/TFRC/KPNA3/CD81/HSPA8/DDX3X/DEK/DAG1/ITCH/SPCS1/TNIP1/P4HB/RAB1A/VPS4B/PIK3C3/LARP1/ADAR/SLC52A2/FMR1/FBXL2/TOP2B/VCP/TMEM41B/VPS37A/EPS15/CD86/ITGB1/KPNA2/BSG/F11R/TNFRSF14/SIGLEC1/ANPEP/DDX5/ATG5/NUCKS1/ARL8B/IDE/TYRO3/ZBED1/TRIM28/RAB43/CD80/SELPLG/CHMP4C/NE…
Nuclei: longitudinal area	GO:0006417	regulation of translation	327	0.427636	1.64484	1e-10	2.58591e-08	1.71292e-08	7086	tags=61%, list=39%, signal=38%	XRN1/DHFR/UHMK1/EIF5A2/EIF5/KHDRBS1/NCBP1/ETF1/CNOT7/CNOT11/DHX29/ATF4/PAIP2/CYFIP1/APLP1/CNOT8/EIF5A/CPEB4/NHLRC1/CNOT1/ABCE1/EIF4G2/CALR/EIF2AK3/SYNCRIP/CNOT6/YTHDF2/EEF2K/DDX3X/CSDE1/SERBP1/MAGOH/SARNP/FASTKD2/LARP1/PPP1R15B/EIF2A/FMR1/EIF4G1/BZW1/EIF4B/SH3BGRL/DHX9/PUM2/GIGYF2/NCK1/MSI2/PA2G4/DAPK1/TRMT10C/SELENOT/ELP3/CASC3/PAIP1/MTPN/METTL18/RARA/EIF1B/EIF4A3/EIF4E2/OTUD6B/EIF1/PTAFR/MRPS27…
Nuclei: longitudinal area	GO:0006397	mRNA processing	438	0.409078	1.5886	1e-10	2.58591e-08	1.71292e-08	6913	tags=58%, list=38%, signal=37%	CBLL1/RBPMS2/TSEN15/LSM6/USP39/LSM5/CDK9/ISY1/AKAP17A/PDE12/KHDRBS1/NCBP1/XRN2/MAGOHB/SRSF6/STRAP/SRSF3/PCBP4/SNW1/SNRPD2/RBM23/CD2BP2/PRPF8/MBNL1/PRPF40A/SLTM/HNRNPR/SNRPB2/CMTR1/PNPT1/KHSRP/SRSF2/HNRNPK/TRA2B/DHX8/PAPOLA/SF3B5/RBM47/BUD13/SAFB2/HSPA8/RBFOX2/SYNCRIP/SRSF10/PQBP1/MAGOH/ACIN1/HNRNPF/PPP4R2/FIP1L1/TSEN2/ADAR/TTF2/PTBP1/DDX39A/THOC6/U2AF2/FMR1/DHX9/ZNF830/PAN3/LGALS3/HNRNPA3/SETX/SU…
Nuclei: longitudinal area	GO:0072594	establishment of protein localization to organelle	402	0.409898	1.58567	1e-10	2.58591e-08	1.71292e-08	5235	tags=49%, list=29%, signal=35%	IPO9/GOLPH3/NUTF2/UBE2L3/SEC13/PEX1/MICALL2/NEURL1B/ZFAND6/PSEN1/FLNA/SRPRA/MTX2/BNIP3L/CHCHD4/BID/LEPROT/SUFU/TSG101/PPP3R1/NF1/HSPA4/RAC2/LAPTM5/TRAM1L1/NUP133/SUMO1/HSPA5/RAB11A/STAM2/BAX/TSPO/CCT6A/KPNA3/TRAM1/HSPA8/EP300/PARL/TRIM37/LRRK2/NUP50/MIPEP/CHP1/SPCS1/KPNA5/JAK2/SEC62/SRP72/PEX12/PIK3C3/USP9X/ADAR/RAN/SRP54/NUP54/AP3M1/NUP35/MTCH2/PEX19/TNPO1/VPS37A/IPO5/TERF1/AIP/PEX13/MAPK8/NMT1/…
Nuclei: longitudinal area	GO:0010638	positive regulation of organelle organization	451	0.404219	1.56989	1e-10	2.58591e-08	1.71292e-08	6193	tags=51%, list=34%, signal=34%	GRB2/CD47/RHOC/CDC42EP5/SPAG5/FLNA/MSN/ATG2A/PPHLN1/PIP4K2A/MAPK3/SURF4/FCHSD2/BID/NCAPG/PPP3CB/SEMA5A/IGF1/MAPK1/NCKAP1/CYFIP1/ARPC2/CFL2/DYNC1H1/FSCN1/CUL3/NEK7/NF2/BAX/NSMCE2/CNOT1/GRN/SDC4/RB1/G3BP1/CCT6A/PDCD6IP/SPIRE1/PDGFRB/SYNPO/SNX30/CNOT6/CDK2/PIP4K2B/TGFBR1/DCTN1/PLAUR/CCT8/RALB/TRIM27/VPS4B/ATMIN/WASF2/CTNNB1/DNM1L/SLAIN2/ATF7IP/SNX7/INO80E/UBE2B/DLGAP5/FHOD1/NCK1/AURKA/PAN3/FES/TOM1/…
Nuclei: longitudinal area	GO:0010608	post-transcriptional regulation of gene expression	458	0.402294	1.5627	1e-10	2.58591e-08	1.71292e-08	7086	tags=56%, list=39%, signal=35%	XRN1/DHFR/UHMK1/EIF5A2/EIF5/PDE12/KHDRBS1/NCBP1/ETF1/RBM33/CNOT7/PCBP4/CNOT11/DHX29/PNPT1/ATF4/CAV1/KHSRP/PAIP2/CYFIP1/APLP1/CNOT8/EIF5A/CPEB4/NHLRC1/CNOT1/ABCE1/EIF4G2/RBM47/CALR/MLH1/EIF2AK3/ZSWIM8/VIM/SYNCRIP/CNOT6/YTHDF2/EEF2K/DXO/DDX3X/CSDE1/SERBP1/PCID2/MAGOH/RC3H2/SARNP/FASTKD2/LARP1/ADAR/PPP1R15B/RAN/EIF2A/FMR1/EIF4G1/BZW1/EIF4B/SH3BGRL/DHX9/PUM2/GIGYF2/NCK1/PAN3/MSI2/PA2G4/APEX1/DAPK1/HN…
Nuclei: longitudinal solidity	GO:0042776	proton motive force-driven mitochondrial ATP synthesis	55	-0.596834	-2.73706	1.78961e-10	5.09501e-07	4.70573e-07	4627	tags=67%, list=26%, signal=50%	NDUFS3/NDUFA7/ATP5IF1/NDUFAB1/STOML2/NDUFS4/NDUFV1/NDUFA9/NDUFA3/NDUFA11/NDUFS7/NDUFA8/NDUFA6/SDHD/NDUFB10/ATP5PO/NDUFB9/NDUFB3/SDHB/ATP5F1A/NDUFB6/NDUFA12/NDUFB7/NDUFS6/NDUFA13/NDUFB2/NDUFB11/ATP5F1B/NDUFB8/NDUFB5/NDUFS8/NDUFC1/NDUFA1/NDUFV3/ATP5F1D/SDHC/ATP5MG
Nuclei: longitudinal solidity	GO:0032981	mitochondrial respiratory chain complex I assembly	52	-0.590453	-2.6848	2.29332e-09	2.66167e-06	2.4583e-06	4307	tags=60%, list=24%, signal=46%	NDUFAB1/TMEM126B/NDUFS4/TIMM21/NDUFA9/NDUFA3/NDUFA11/NDUFS7/NDUFAF7/NDUFA8/NDUFA6/NDUFB10/NDUFB9/NDUFB3/NDUFB6/TMEM186/NDUFA12/NDUFB7/NDUFA13/NDUFB2/NDUFB11/NDUFB8/NDUFB5/NDUFS8/NDUFC1/NDUFA1/NDUFAF5/NDUFAF8/ECSIT/NDUFAF1/AIFM1
Nuclei: longitudinal solidity	GO:0009060	aerobic respiration	139	-0.396665	-2.1235	2.33726e-09	2.66167e-06	2.4583e-06	3662	tags=42%, list=20%, signal=34%	NDUFV1/SLC25A33/NDUFA9/MDH1/ACO2/ATP7A/IDH3B/RHOA/NDUFA3/NDUFA11/NDUFS7/NDUFA4/NDUFA8/NDUFA6/SDHD/MDH1B/NDUFB10/ATP5PO/CS/NDUFB9/NDUFB3/SDHB/ATP5F1A/BLOC1S1/ABCD1/NDUFB6/SIRT3/NDUFA12/NDUFB7/NDUFS6/BNIP3/DLD/NDUFA13/COQ9/NDUFB2/SDHAF2/MSH2/CSKMT/NDUFB11/ATP5F1B/OGDHL/NDUFB8/NDUFB5/NDUFS8/IDH2/NDUFC1/NDUFA1/CHCHD10/DLAT/PPIF/NDUFV3/ACO1/CCNB1/ATP5F1D/SLC25A14/SDHC/NDUFAF1/ATP5MG
Nuclei: longitudinal solidity	GO:0060420	regulation of heart growth	54	0.512175	1.82998	0.000135157	0.0307832	0.0284312	4748	tags=48%, list=26%, signal=36%	CTDP1/EDN1/FGFR2/MAPK11/TP73/GSK3A/MEF2C/WT1/G6PD/CITED2/GLI1/PPARA/BMPR1A/RUNX1/TGFBR1/PIM1/RGS2/YAP1/FGF2/NKX2-5/FOXP1/FGFR1/NOG/SAV1/TBX20/RBPJ
Nuclei: longitudinal solidity	GO:0060411	cardiac septum morphogenesis	69	0.490034	1.82387	0.000134657	0.0307832	0.0284312	5352	tags=55%, list=30%, signal=39%	BMP5/SMAD7/ZFPM1/RARA/ENG/FGFR2/BMP4/ROBO2/APLNR/CHD7/SMAD6/TBX1/SLIT2/CITED2/ACVR1/NRP1/BMPR1A/EGLN1/TGFBR1/RARB/MDM2/GATA4/RBM15/NKX2-5/TBX3/JAG1/NOG/SAV1/DHRS3/TBX20/WNT11/FZD1/TGFBR2/RBPJ/ROBO1/NSD2/SLIT3/SMO
Nuclei: longitudinal solidity	GO:0086010	membrane depolarization during action potential	26	-0.56933	-2.1465	0.000245979	0.0485017	0.0447959	4722	tags=54%, list=26%, signal=40%	SCN10A/KCNH2/ANK3/CLCN2/KCNJ2/SLC8A1/CAV3/CACNA1D/CACNB2/SCN3A/RANGRF/SCN2B/SCN3B/SCN1A
Nuclei: longitudinal solidity	GO:0042461	photoreceptor cell development	37	-0.473705	-1.97603	0.000237322	0.0485017	0.0447959	2882	tags=43%, list=16%, signal=36%	NPHP4/VEGFA/PRDM1/MFRP/PRKCI/OLFM3/NRL/ARL3/FAM151B/PDE6C/SAMD11/GNAT1/DZANK1/NTRK2/CDHR1/GNAT2
Nuclei: longitudinal solidity	GO:0072331	signal transduction by p53 class mediator	161	0.388806	1.60205	0.000247023	0.0485017	0.0447959	4839	tags=38%, list=27%, signal=28%	MYO6/CDKN1B/DYRK3/CHEK2/PLK2/TP53BP2/NBN/ATR/IFI16/PMAIP1/TAF1/SPRED2/PIP4P1/TP73/HIC1/PLA2R1/E2F1/KAT5/PRMT6/MDM4/PIDD1/HEXIM1/SNW1/FOXM1/UBB/SETD9/E2F2/CHEK1/URI1/NOP2/ARMC10/SGK1/MTOR/RPF2/RFFL/BCL3/DDX5/PDK2/RRS1/AURKB/MDM2/TP53RK/RRP8/ACER2/ATAD5/TMEM109/AKT1/ING2/HIPK1/BATF/JMY/MYC/PPP2R5C/FHIT/PPP1R13B/SP100/TWIST1/AURKA/TOPORS/TRIAP1/PLK3
Nuclei: longitudinal eccentricity	GO:0006913	nucleocytoplasmic transport	301	0.426825	1.69297	1e-10	1.89667e-07	1.4593e-07	7550	tags=62%, list=42%, signal=37%	IPO9/SUFU/EPM2A/NCBP1/SEC13/PPP1R12A/BACH2/MED1/NUTF2/HTATIP2/CHTOP/PSEN1/CHCHD4/NOP9/NXT1/FLNA/UBE2I/RBM33/NUP43/PPP1CC/PCID2/FMR1/CHP1/EP300/KPNA3/UHMK1/HSPA8/SRSF3/KHDRBS1/FAM53C/POLDIP3/LRRK2/ADAR/TXN/JAK2/ALYREF/EIF4E/NUP54/NXT2/CASC3/RITA1/PPP3R1/PML/MAGOHB/CALR/IER3/PKD1/NUP50/SUMO1/NF1/SSB/TP53/AHCYL1/LMNA/SPG11/APPL2/NUP205/TNPO1/E2F3/NUP133/ENY2/IPO5/ZC3H11A/ALKBH5/CPSF6/CD36/KCNQ3/NUP3…
Nuclei: longitudinal eccentricity	GO:0043161	proteasome-mediated ubiquitin-dependent protein catabolic process	405	0.402229	1.60947	1e-10	1.89667e-07	1.4593e-07	6941	tags=57%, list=38%, signal=36%	ANAPC10/KLHL30/EPM2A/FBXL2/FBXL6/GCLC/UFD1/TAF9/FBXL14/CCNF/FBXL15/UBE2W/UBE2H/PSEN1/PSMD12/FBXL5/CEBPA/KLHL23/GIPC1/KCMF1/NHLRC1/CUL3/PSMD14/KCTD5/SPOP/MAP1A/KLHL15/FBXO27/RBX1/FBXW7/TRPC4AP/FBXO3/PCBP2/CUL2/CUL1/UBE2B/FBXO11/RCHY1/ITCH/KLHL3/LRRK2/RNF10/KLHL5/FBXW4/DERL1/UBXN2A/SKP1/MTA1/RNF170/TRIM13/FBXO38/RNF4/KCTD2/TNFAIP1/KCTD17/KLHL24/DCAF13/PBK/PSMD1/GID8/CUL4A/CDC27/NSFL1C/PML/RNF122/ZS…
Nuclei: longitudinal eccentricity	GO:0016032	viral process	355	0.405983	1.61741	1.8712e-10	2.12942e-07	1.63838e-07	6161	tags=52%, list=34%, signal=35%	PIK3C3/CHMP5/FBXL2/CXCR4/ZNF502/EPHA2/CDK9/CD74/FURIN/SLC52A2/CIITA/TRIM27/OAZ2/MGAT2/IFIT5/TPCN1/PPIA/PCBP1/SIGLEC1/SELPLG/CANX/TOP2A/DENR/SMPD1/NFIA/CAV2/FMR1/UBP1/APOE/PCBP2/EP300/ST3GAL2/PDCD6IP/TFRC/DAG1/ITCH/ARL8B/KPNA3/LARP1/TSG101/HSPA8/CSF1R/LAMP3/ITGAV/BSG/ADAR/VPS18/CAV1/ACE2/P4HB/CLDN1/HEXIM1/PDE12/TRIM13/CFL1/GALNT1/CD81/OAZ1/SP1/ZNF639/SPCS1/HCFC1/EEF1A1/MVB12B/SNW1/ITGB1/MGAT4B/VPS…
Nuclei: longitudinal eccentricity	GO:0072594	establishment of protein localization to organelle	402	0.399141	1.59608	1.73404e-10	2.12942e-07	1.63838e-07	6737	tags=54%, list=37%, signal=35%	PIK3C3/ZFAND6/IPO9/SUFU/PEX1/EPM2A/SEC13/TRIM37/NEURL1B/MED1/NUTF2/NCOA4/UBE2L3/LONP2/MICALL2/MIPEP/GOLPH3/PSEN1/MTX2/TRAM1L1/CHCHD4/PARL/LRRC7/FLNA/PEX3/LEPROT/STAM2/MTCH2/VPS11/BAX/WBP2/FBXW7/SRPRA/RAC2/PEX19/RAB11A/SGTA/CHP1/EP300/TSPO/CCT6A/KPNA3/TSG101/HSPA8/AIP/FAM53C/LAMP3/LRRK2/MAPK8/ADAR/TOMM70/SEC62/JAK2/BID/NMT1/NUP54/SPCS1/HSPA4/PPP3R1/PML/MVB12B/TOMM5/SRP54/TIMM13/AP3M1/VPS37A/LAPTM5…
Nuclei: longitudinal eccentricity	GO:0009896	positive regulation of catabolic process	477	0.383184	1.54121	4.7095e-10	4.46617e-07	3.43628e-07	5786	tags=45%, list=32%, signal=31%	DEPDC5/EPM2A/DAPK1/GCLC/TMX1/DACT1/BAG2/PIP4K2A/FURIN/TREM2/PSEN1/ATG2A/FBXL5/ZBTB20/CEBPA/NDFIP1/OAZ2/TPCN1/PIM2/GIGYF2/RHBDD3/YTHDF2/IGF1/MAPK3/VPS11/MSN/SCOC/RBX1/BAX/KHSRP/GGA1/RGMA/SNX7/FBXW7/HSPB8/TBK1/SGTA/CNOT8/FMR1/APOE/TFEB/DXO/RCHY1/ITCH/LARP1/LRRK2/SNX30/UBXN2A/CAV1/CAV3/IKBKG/PDE12/TRIM13/CD81/OAZ1/RDX/MTDH/EZR/CNOT11/DAB2IP/DCP1A/UBQLN2/CUL4A/YBX1/ABHD5/RC3H2/STX5/SYNCRIP/ZSWIM8/AUR…
Nuclei: longitudinal eccentricity	GO:0045088	regulation of innate immune response	365	0.393637	1.56977	2.41402e-09	1.8989e-06	1.46102e-06	7029	tags=57%, list=39%, signal=36%	FBXL2/GPS2/PTPN6/ERBIN/USP15/NR1H4/UFD1/TLR4/IFI35/MED1/MAPKAPK3/GRN/ZDHHC3/TREM2/TAX1BP1/A2M/SLC46A2/RAB7B/TYROBP/CTSS/GIGYF2/PARP14/SLC19A1/NLRX1/YTHDF2/TBK1/FCGR2B/SLAMF6/APOE/PCBP2/OTULIN/EP300/TLR1/PIK3R6/ITCH/HSPA8/IL12B/SAMHD1/MAPK8/CLPB/ADAR/TOMM70/WDFY1/CAV1/PQBP1/HEXIM1/RNF170/GPR108/PIK3AP1/GDI1/DAB2IP/ERAP1/RASGRP1/ZDHHC4/LY96/TLR7/IRAK3/TNIP1/ATG12/COLEC12/STAT5B/PVR/NCF1/TRIM11/TYRO…
Nuclei: longitudinal eccentricity	GO:0002831	regulation of response to biotic stimulus	433	0.378323	1.51813	2.66981e-09	1.8989e-06	1.46102e-06	7029	tags=54%, list=39%, signal=34%	FBXL2/GPS2/DAPK1/PTPN6/ERBIN/EMILIN1/USP15/NR1H4/UFD1/TLR4/IFI35/MED1/MAPKAPK3/GRN/ZDHHC3/TREM2/TAX1BP1/A2M/SLC46A2/RAB7B/TYROBP/CTSS/GIGYF2/PARP14/SLC19A1/NLRX1/YTHDF2/MAPK3/YWHAG/TBK1/FCGR2B/SLAMF6/APOE/PCBP2/OTULIN/EP300/TLR1/PIK3R6/ITCH/HSPA8/IL12B/SAMHD1/GATA6/MAPK8/CLPB/ADAR/TOMM70/WDFY1/CAV1/PQBP1/HEXIM1/RNF170/FBXO38/GPR108/ZMPSTE24/PIK3AP1/GDI1/DAB2IP/MIF/ERAP1/PML/RASGRP1/ZDHHC4/LY96/TL…
Nuclei: longitudinal eccentricity	GO:0051604	protein maturation	497	0.367842	1.48178	3.88795e-09	2.45805e-06	1.89123e-06	6674	tags=50%, list=37%, signal=32%	ERP29/NUDCD2/HSPA14/HSPB6/HYOU1/GLRX5/AEBP1/GRN/LONP2/UNC45A/BAG2/MIPEP/CD74/FURIN/LYRM7/PSEN1/CASP9/CDC37L1/ECE1/CHCHD4/PARL/LMF2/GALNT2/APLF/FLNA/HSPA13/CTSS/PPIA/NAA60/TBCEL/CANX/PDIA3/BACE1/RIC3/PIGW/ADAM19/C1RL/KHSRP/MPPE1/SRGN/METAP2/PEX19/HSPB2/RIC8B/BAK1/PIGB/EP300/TSPAN15/CCT6A/WIPF1/GPAA1/HSPA8/AIP/LRRK2/ACE/CASP3/CUZD1/DNAJC5/ACE2/P4HB/KEL/PERP/SNAPIN/LIPT2/CCT5/SPPL3/ZMPSTE24/ENTPD5/W…
Nuclei: longitudinal eccentricity	GO:0016050	vesicle organization	335	0.388903	1.54748	3.57407e-08	1.06135e-05	8.16607e-06	6677	tags=53%, list=37%, signal=34%	RUFY1/CHMP5/SEC13/RAB20/LAMTOR1/TRAPPC13/MIA3/PIP4K2A/GOLPH3/PEF1/RAB27A/RAB39A/DIAPH3/RAB7B/KCNE1/SNAP91/STXBP6/RAB22A/SURF4/YIPF4/CUL3/STAM2/VPS11/STX16/TMCC1/VAMP3/ATP6V1E1/SRGN/RAB11A/SDC4/CAV2/USP8/TSNARE1/ACRBP/APOE/SEC24A/PDCD6IP/SAR1B/DNAJC13/RAB5B/ARL8B/TRAPPC9/TSG101/TMED10/WASHC5/ATP6V1D/VIPAS39/ANKFY1/VPS18/ATP6V0B/CAV1/ANXA1/TMED2/ATP13A2/SNAPIN/MYO18A/STX3/SYNJ1/MVB12B/STX5/AKTIP/ST…
Nuclei: longitudinal eccentricity	GO:0006397	mRNA processing	438	0.365658	1.46827	1.27517e-07	3.02321e-05	2.32606e-05	6530	tags=50%, list=36%, signal=32%	RBPMS2/NCBP1/LSM6/LSM5/CBLL1/CMTR1/TSEN15/RBM23/CDK9/GPKOW/USP39/GPATCH1/ISY1/SAFB2/BUD13/CD2BP2/PCBP4/PRPF8/SETX/SRSF2/FIP1L1/SNRNP27/KHSRP/SRSF6/PRPF40A/PAPOLA/TRMT6/FMR1/HNRNPK/TSEN2/SRRT/SNRPD2/RPUSD2/SF3B5/AKAP17A/HSPA8/HNRNPR/STRAP/SRSF3/SUGP2/KHDRBS1/XRN2/ADAR/LSM2/SLTM/HNRNPF/PQBP1/RBM11/U2AF2/PDE12/MBLAC1/ALYREF/MTREX/RBPMS/PCIF1/HNRNPA0/YBX1/CASC3/GEMIN2/MAGOHB/SNW1/ACIN1/NUDT21/SYNCRIP…
Nuclei: transversal area	GO:0007059	chromosome segregation	370	0.404907	1.65568	2.42194e-10	1.38002e-06	1.1921e-06	7727	tags=61%, list=43%, signal=36%	KIF2C/SGO2/SPAG5/HAUS8/WASHC5/HJURP/PMF1/VPS4B/RRS1/SMC6/MKI67/HAUS1/UVRAG/KATNB1/KAT5/SENP6/FANCD2/SPC25/TOP2A/AAAS/AURKA/PCID2/TPX2/CCNE1/MAP10/CCNB2/HAUS2/RACGAP1/TACC3/APC/MIS18A/CSNK1D/DIAPH3/NUSAP1/MAPRE3/TNKS/DLGAP5/MAP3K20/NCAPH2/MAP1S/NUP43/PHF10/CENPJ/BUB3/DYNC1LI1/NEK7/BAZ1B/TUBGCP4/TOP3B/CENPH/NCAPG/TOP2B/MEI4/ANAPC5/RB1/TRIP13/CHMP5/MAD2L2/ANAPC4/DCTN2/EML3/KAT2B/TLK2/MAD2L1/DUSP1/TU…
Nuclei: transversal area	GO:0016197	endosomal transport	261	0.414788	1.67558	2.01592e-08	2.87167e-05	2.48064e-05	7214	tags=56%, list=40%, signal=34%	MVB12A/WASHC5/VPS4B/STX5/VPS13B/AKAP5/SNX9/STX16/RAB4B/EVI5/GGA1/VPS50/MICALL2/RAB7B/RCSD1/LRRK2/VPS26A/LAMTOR1/AP5M1/STX10/WAS/TMCC1/SNX17/DIAPH3/SCARB2/TRIM27/ARL4C/SNX5/DYNC1LI1/LRRC7/VPS26B/TBC1D14/UBE2O/SNX4/TOM1/WASHC3/REPS1/CHMP5/VPS37D/SGSM2/LEPROT/EPS15/UBAP1/PIK3C3/ARFRP1/PIK3R4/ITSN1/YKT6/CHMP6/WDR91/SNX6/SNAP25/GRIP1/CHMP1A/SNX30/RAB13/STX8/RUFY1/ANKFY1/AKTIP/VAMP3/DENND1C/ITSN2/EZR/M…
Nuclei: transversal area	GO:0016050	vesicle organization	335	0.395913	1.61492	1.3629e-08	2.87167e-05	2.48064e-05	7258	tags=55%, list=40%, signal=33%	TRAPPC9/MVB12A/RAB39A/VAMP8/RAB27A/WASHC5/SNAP91/VPS4B/STX5/VPS13B/UVRAG/STX16/RAB4B/SEC13/RAB7B/LAMTOR1/STX10/ATP6V0B/SDC1/CCDC38/AP1S3/RAB20/TMCC1/USP8/CSNK1D/DIAPH3/AP3S2/SCARB2/TRAPPC13/ATP13A2/STX7/RAB22A/BLOC1S3/TOM1/TRAPPC8/AP1B1/ATP6V1H/CHMP5/VPS37D/EPS15/USO1/UBAP1/TGFBRAP1/CHMP6/AP2M1/CUL3/PLEKHF1/HPS6/RAB1A/ATP6V1F/SYT8/SYT1/SNAP25/ERC2/CHMP1A/PIP4K2A/TBC1D20/GOSR2/AGFG1/SEC23A/YIPF4/S…
Nuclei: transversal area	GO:0016236	macroautophagy	346	0.393239	1.60415	1.80421e-08	2.87167e-05	2.48064e-05	7614	tags=58%, list=42%, signal=34%	MVB12A/VAMP8/CDK5R1/VPS4B/UVRAG/PARL/KAT5/SNX14/KLHL3/PIK3C2B/WIPI2/LRRK2/VPS26A/RALB/STBD1/ATP6V0B/PIP4K2C/BNIP3L/WDR45B/CDK5/MTOR/DIAPH3/FEZ1/ATP13A2/FKBP8/SNX5/TBC1D12/RAB2A/TBK1/ATG12/VPS26B/TBC1D14/SNX4/TOM1/SCFD1/RNF5/EFNB1/USP30/ATP6V1H/MUL1/CHMP5/VPS37D/HTRA2/UFC1/PIK3C3/EXOC1/PIK3R4/LIX1L/EXOC7/CHMP6/LAMP2/SCOC/SNX6/RAB1A/CHMP1A/PIP4K2A/ATG2A/UBA5/SNX30/RIPK2/ATP6V1E1/TIGAR/ATP6V0E1/DNM1…
Nuclei: transversal area	GO:0016032	viral process	355	0.376237	1.5363	2.22404e-07	0.000197631	0.000170719	7379	tags=53%, list=41%, signal=32%	TPCN1/TNIP1/MVB12A/VAMP8/CTDP1/ST3GAL4/VPS4B/SIGLEC1/CD80/SMC6/UVRAG/RRP1B/LAMP3/TOP2A/LEF1/ZNF502/FBXL2/PPIE/PAIP1/BICD1/GRK2/FURIN/IFIT5/SMPD1/SCARB2/PPARA/SSB/EIF3L/TRIM27/EPHA2/ST3GAL3/ST3GAL2/EIF3B/TRIM5/LARP7/MGAT4B/EDEM2/ATG12/TYRO3/OAZ2/TOP2B/CHMP5/VPS37D/SLC52A2/USF2/EPS15/EIF3D/PIK3C3/CHMP6/TFRC/CANX/DENR/CTSB/RAB1A/ITGB6/CHMP1A/ADAR/TBC1D20/EIF3F/VAPB/CXCR4/BST2/APOE/CD74/PRMT1/SELPLG/…
Nuclei: transversal area	GO:0043161	proteasome-mediated ubiquitin-dependent protein catabolic process	405	0.370087	1.5172	2.77474e-07	0.000197631	0.000170719	7909	tags=60%, list=44%, signal=35%	KLHL30/MTA1/CCNF/MAPK9/UBE2W/FAF1/PSMD6/MAP1A/KAT5/FBXL4/KLHL3/SIAH2/LRRK2/KCMF1/AURKA/FBXL2/DET1/DTX4/RCHY1/NHLRC1/PSMF1/ERCC8/APC/IL33/CSNK1D/KCTD17/GIPC1/ANAPC10/GCLC/MDM2/FHIT/ASCC3/FBXO9/ASB1/KLHDC2/PSMD7/PSMD8/PPP2R5C/ANAPC16/HFE/UFD1/UBR3/KLHL42/PSMD3/CUL1/KCTD2/PEX12/ANAPC5/BIRC2/TNFAIP1/ANAPC4/FZR1/HERC2/TLK2/PSMB5/FBXL14/TAF9/TRIB3/UBXN7/USP14/CUL3/SPOP/FBXO6/FBXL17/NEMF/BFAR/KCTD13/KLH…
Nuclei: transversal area	GO:0002253	activation of immune response	436	0.362	1.48997	4.13031e-07	0.000261495	0.000225887	8115	tags=59%, list=45%, signal=33%	TNIP1/RNF135/PLCG1/SPPL3/TNIP3/EIF2B1/MAP2K6/SEC14L1/CARD8/CLEC7A/PRKCB/IRAK1/IRAK3/VSIG4/PAK1/RAB7B/NR1D1/CFD/CLPB/FBXL2/PTPN6/THY1/CTSS/CTLA4/NCKAP1L/UNC93B1/GPS2/PAWR/OTULIN/FOSL2/TLR4/INPP5D/PIK3AP1/EIF2B3/MAPKAPK3/USP15/ABHD17A/ZDHHC3/KHDRBS1/PLD2/TRIM5/SLC15A3/GRB2/NEK7/TLR8/UFD1/TBK1/ZDHHC18/TYRO3/LAPTM5/CMTM3/CFI/CD36/BIRC2/CACTIN/CBLB/NR1H4/TREM2/IPO5/PQBP1/BAX/CD72/LAMP2/IFI35/GRAMD4/SU…
Nuclei: transversal area	GO:0034976	response to endoplasmic reticulum stress	249	0.397165	1.60001	5.16148e-07	0.000294101	0.000254054	7453	tags=58%, list=41%, signal=35%	UBAC2/UBE2G2/FAF1/NRBF2/LRRK2/TMTC4/NHLRC1/DNAJB12/CREBZF/LPCAT3/CREB3L3/RNF121/TMUB1/MAP3K20/UBXN8/TMEM129/BAK1/SDF2L1/PDIA3/ATF6B/UFD1/EDEM2/RNF5/BHLHA15/HYOU1/DERL2/WFS1/UFC1/BAX/TRIB3/TOR1A/USP14/GORASP2/CANX/FBXO6/PDIA4/UGGT1/PARP6/BFAR/NCK2/UBA5/GET4/ERP29/VAPB/DNAJB9/TMX1/ERP44/UBXN4/TMBIM6/TMCO1/ATF4/UBQLN2/CASP4/PPP1R15B/PTPN2/NFE2L2/BAG6/KCNJ8/AFF4/UBXN6/FBXO44/DNAJC10/TTC23L/USP19/RNF7…
Nuclei: transversal area	GO:0051338	regulation of transferase activity	425	0.357199	1.46792	2.11526e-06	0.000803518	0.000694103	7889	tags=56%, list=44%, signal=32%	ADCYAP1/GPRC5A/CDK5R1/NRBF2/UVRAG/NBN/SNX9/IRAK3/PNKP/PAK1/RGS2/LRRK2/RALB/PIK3R6/RASIP1/PRDX3/CCND3/THY1/PDCD10/TPX2/XRCC1/CASS4/APC/ITGB1BP1/JAK2/TLR4/MAPRE3/SMPD1/PIK3CG/TESK1/PTK2B/TRIM27/ADAM9/CDC14B/TNFSF15/SERINC5/DSTYK/LMO4/RB1/BMP2/MAD2L2/TREM2/FZR1/KAT2B/IPO5/CDKN2C/MAD2L1/DUSP1/TRIB3/CCL19/CDKN3/RFC3/CHMP6/SNX6/ADAR/JTB/FERMT2/DBNDD2/ECT2/MARK2/ERP29/PTPRC/CCNYL1/RBCK1/APOE/CD74/TIGAR/…
Nuclei: transversal area	GO:0001818	negative regulation of cytokine production	224	0.394335	1.58075	2.60197e-06	0.000872121	0.000753364	5782	tags=47%, list=32%, signal=32%	SIGLEC1/GIT1/CARD8/IRAK3/KAT5/IL12B/VSIG4/LEF1/TRAF3IP1/PTPN6/ACP5/NCKAP1L/CD84/IL33/TLR4/FURIN/SERPINB1/INPP5D/PPARA/ASB1/TRIM27/EPHA2/CHID1/HFE/TLR8/UFD1/ATG12/BCL6/LAPTM5/NPTN/TUSC2/MUL1/CACTIN/NR1H4/TREM2/RPS6KA4/CUL3/IL1R2/RARA/CSK/TGFB1/CD2AP/PTPRC/HOMER2/BST2/ERBIN/CD96/SYT11/DDX56/NAV3/EZR/KAT8/TWSG1/RBX1/PDCD4/TYROBP/BCL3/NDFIP1/CLEC4A/IGF1/SRGN/RELB/PTPRS/PPM1B/EPHB2/OTUD5/LGR4/KLHL22/T…
Nuclei: transversal solidity	GO:0098813	nuclear chromosome segregation	276	0.438822	1.75173	1e-10	1.89667e-07	1.48737e-07	5257	tags=51%, list=29%, signal=37%	KATNB1/AAAS/MAP1S/EML3/KAT5/KAT2B/SPAG5/TOP2A/VPS4B/DUSP1/SPC25/FANCD2/KIF2C/TOP2B/MAP3K20/MAP10/TPX2/ANAPC4/CENPF/PBRM1/RB1/DLGAP5/TRIP13/WASHC5/ECT2/PCID2/PRC1/RRS1/NCAPG/DRG1/NDC80/CCNB2/DCTN2/RACGAP1/CHMP5/PHF10/BUB1/TTL/CCNE1/ACTR3/KIF4A/CDCA8/NUSAP1/STAG2/PMF1/TTK/BUB3/MAD2L1BP/SMARCA5/NCAPH2/CDK1/PIBF1/EHMT2/CDCA5/BRIP1/ACTL6A/APC/UBE2C/SMARCC2/KLHL22/VPS4A/LCMT1/ANAPC1/BAZ1B/CDC27/DYNC1LI…
Nuclei: transversal solidity	GO:0043161	proteasome-mediated ubiquitin-dependent protein catabolic process	405	0.417179	1.68425	1e-10	1.89667e-07	1.48737e-07	6365	tags=56%, list=35%, signal=37%	MTA1/DET1/UBE2W/ERCC8/MDM2/MAP1A/SIAH2/PSMD6/KAT5/FAF1/FBXL4/RCHY1/KCTD2/KLHL30/ASCC3/LRRK2/PSMF1/ASB1/MAPK9/FBXO9/KLHL7/DTX4/APPBP2/PPP2R5C/IL33/CCNF/GIPC1/ANAPC4/KLHDC2/CSNK2A2/KCMF1/DESI1/NHLRC1/FBXL14/FBXL13/BIRC2/TLK2/KLHL8/TAF1/SPOPL/ANAPC16/KLHL28/TNFAIP1/NFE2L2/HFE/FBXO6/KLHL5/FBXL17/CUL1/ASCC2/KLHL20/FBXL5/CSNK1D/PSMD7/UBR3/AKIRIN2/PBK/RNF10/PSMD8/RNF7/UBE2D1/APC/UBE2C/KLHL22/TRIM3/PSMD1…
Nuclei: transversal solidity	GO:0043254	regulation of protein-containing complex assembly	373	0.391264	1.57443	5.65929e-10	6.44027e-07	5.05047e-07	5030	tags=43%, list=28%, signal=32%	GIT1/CLEC7A/HAUS1/PAK1/SNX9/RHOC/GNL3L/TGFB1/NEK7/FAF1/SENP6/NCKAP1/HAUS2/RALB/GRB2/SCIN/MPP7/MAPK9/MAPRE3/CAPZB/SYNGR3/STMN1/UBLCP1/ADD3/FES/CARMIL1/RB1/MTOR/ABHD17A/TRAF3IP1/PAK3/DKK1/FCHSD1/LCP1/SLIT2/BIRC2/DRG1/NCK1/LMO4/HAX1/RASIP1/SSH2/TGFBRAP1/RAF1/PTK2B/FMN1/FERMT2/CARD8/MLST8/STXBP5/TREM2/TFRC/BTK/TRABD2A/TLR6/MSN/DHX33/HAUS8/CAND1/MMP1/DDX3X/CD36/BAIAP2L1/VPS18/TMOD2/ARHGEF7/CLDN7/SSH3/…
Nuclei: transversal solidity	GO:0016032	viral process	355	0.397075	1.59619	7.32144e-10	6.94316e-07	5.44484e-07	7120	tags=57%, list=39%, signal=35%	CTDP1/TPCN1/CD80/TRIM5/TNIP1/UVRAG/GRK2/NMT2/EPS15/TOP2A/VPS4B/IFIT5/ST3GAL4/TOP2B/MVB12A/SMC6/MGAT4B/BICD1/LEF1/ST6GAL1/SCARB2/EIF3B/CNOT7/TBC1D20/EDEM2/PAIP1/SRPK1/VAMP8/CHMP5/TRIM27/VPS37D/TMEM41B/LARP7/DEK/ATG12/TYRO3/CD55/ST3GAL3/FURIN/RRP1B/EIF3F/SIGLEC1/USP6NL/MAN2A1/USF2/TFRC/OAZ1/DYNLT1/OAZ2/EPHA2/CSDE1/CDK1/DDX3X/ITGAV/VPS18/VPS4A/SSB/GTF2B/DENR/HEXIM1/MRC1/ST3GAL2/CANX/TRIM13/CLDN1/FUT…
Nuclei: transversal solidity	GO:0000280	nuclear division	363	0.38408	1.5455	3.75943e-09	2.67389e-06	2.09687e-06	6782	tags=53%, list=38%, signal=34%	SPIRE1/KATNB1/UBB/CTDP1/AAAS/TGFB1/EML3/KAT5/KAT2B/SPAG5/TOP2A/VPS4B/DUSP1/SPC25/FANCD2/MKI67/KIF2C/TOP2B/TOM1L1/MAP10/TPX2/CENPF/RB1/DLGAP5/TRIP13/WASHC5/REEP4/ING2/RAD54B/PCID2/PRC1/RRS1/NCAPG/CKS2/DRG1/NDC80/CCNB2/DCTN2/RACGAP1/CHMP5/BUB1/CCNE1/ACTR3/KIF4A/CDCA8/NUSAP1/STAG2/FOXJ3/RAD51B/TTK/BUB3/MAD2L1BP/SMARCA5/NCAPH2/CDK1/CDC14B/PIBF1/EHMT2/CDCA5/BRIP1/APC/UBE2C/KLHL22/FOXJ2/VPS4A/LCMT1/RAD…
Nuclei: transversal solidity	GO:0048193	Golgi vesicle transport	282	0.392966	1.57082	4.3567e-08	2.30758e-05	1.80961e-05	8925	tags=72%, list=49%, signal=37%	STX5/SPIRE1/RAB4B/LMAN1/UVRAG/EPS15/SCFD1/LRRK2/EXOC6/AP3S2/GOLPH3/SEC13/RABIF/SEC23A/BCAP29/RER1/YIPF4/LAPTM5/USO1/TBC1D14/TRAPPC8/PEF1/GOLPH3L/NRBP1/TBC1D20/TRAPPC9/CUX1/KLHL20/TRAPPC2/COPB1/EXOC5/RINT1/ARF4/AP3S1/STXBP5/CSNK1D/SGSM2/ANKFY1/KDELR3/EXOC2/HYOU1/PGAP1/PITPNB/OSBPL5/COG7/TRAPPC13/COPB2/SEC22A/NAPA/TRAPPC1/CUL3/TEX261/CSK/RAB1A/WHAMM/ARCN1/CREB3L2/TMED10/CCDC91/RNF139/SYS1/LMAN2/EXO…
Nuclei: transversal solidity	GO:0002250	adaptive immune response	316	0.38743	1.55296	4.46105e-08	2.30758e-05	1.80961e-05	7108	tags=56%, list=39%, signal=35%	CSF2RB/RAB27A/CLEC7A/CCR2/CD80/TFE3/TGFB1/IL9R/CTSH/BCL6/INPP5D/FADD/TNFSF18/IL21R/EXO1/CTNNBL1/PRKCB/TNFSF13B/KCNJ8/NBN/CTLA4/IL33/LEF1/TCIRG1/MTOR/STAT4/ERCC1/TNFRSF11A/JAK2/ADGRE1/SUPT6H/MSH6/ORAI1/RIPK2/UNC93B1/IL18R1/TLR8/SAMSN1/TRIM27/PTK2B/HFE/IL18RAP/CD55/EBAG9/ZBTB1/CFI/TREM2/PKN1/TFRC/CTSS/BTK/PIK3CG/AKIRIN2/IL17RA/LAT2/SIPA1/C1QC/PPP3CB/KLHL22/SASH3/PDIA3/JAM3/BCL3/YWHAG/TLR4/CSK/PTPN6…
Nuclei: transversal solidity	GO:0042776	proton motive force-driven mitochondrial ATP synthesis	55	-0.415432	-2.52208	8.14064e-08	3.36138e-05	2.636e-05	2539	tags=44%, list=14%, signal=38%	NDUFA10/ATP5IF1/NDUFS7/NDUFAB1/ATP5MF/NDUFA12/ATP5PD/NDUFS8/ATP5MG/NDUFA3/NDUFB8/NDUFS5/ATP5F1D/NDUFA6/NDUFA8/NDUFB10/NDUFA11/NDUFB9/NDUFB11/NDUFA13/NDUFS6/NDUFB7/NDUFA1/NDUFV3
Nuclei: transversal solidity	GO:0000209	protein polyubiquitination	234	0.408892	1.61844	7.9175e-08	3.36138e-05	2.636e-05	7355	tags=62%, list=41%, signal=37%	UBE2W/ERCC8/TRIM5/MDM2/UBE2G2/UBE2E1/MYCBP2/RNF6/FBXO9/NBN/DTX4/MKRN1/ANAPC4/KCMF1/HECTD2/RNF135/NHLRC1/UBE2E3/ARRDC4/BIRC2/RIPK2/GPS2/TMEM129/TAF1/ANAPC16/TRIM27/RNF166/UBE2Q2/FBXL17/CUL1/RNF25/KLHL20/UBE2V2/UBE3C/RNF7/UBE2T/DDX3X/UBE2D1/LNPEP/CBFB/UBE2C/TRIM3/UBE2D3/PEX12/RNF146/ANAPC1/CDC27/CUL3/HECTD1/FBXO38/UBE2G1/RNF216/ANAPC10/BTRC/DCAF15/UBE2L3/TRAF6/NQO1/UBE2H/CHFR/RNF4/RNF26/MKRN2/PPIA/…
Nuclei: transversal solidity	GO:0045088	regulation of innate immune response	365	0.377771	1.5201	8.86129e-08	3.36138e-05	2.636e-05	7011	tags=54%, list=39%, signal=34%	CLEC7A/SEC14L1/PAK1/IRAK1/TRIM5/TNIP3/TNIP1/TGFB1/NEK7/KAT5/FADD/NR1D1/KCNJ8/DTX4/TBK1/VSIG4/ABHD17A/OTULIN/PAK3/RNF135/NCR3/NLRC4/LGR4/PIK3R6/STAT5B/BIRC2/CNOT7/NAGK/RIPK2/UNC93B1/GPS2/LRRC14/TLR8/NFE2L2/IL18RAP/ZDHHC3/RELA/ATG12/TYRO3/SLC15A3/CARD8/TREM2/CTSS/BTK/FOSL1/TLR6/AKIRIN2/CACTIN/DHX33/DDX3X/CD36/ERBIN/IPO5/TRIM3/LEP/HEXIM1/PTPN2/CLPB/PUM2/PIK3AP1/TLR4/YTHDF2/PTPN6/POLR3B/ZDHHC12/TYROB…
Nuclei: transversal eccentricity	GO:0033044	regulation of chromosome organization	243	-0.455303	-1.8058	1e-10	2.8465e-07	2.30526e-07	6438	tags=60%, list=36%, signal=39%	NBN/INO80E/CDC20/BAZ1B/ACTR5/NSMCE3/DLGAP5/ANAPC7/LMNA/NSMCE4A/INO80D/BECN1/SMG6/CDC6/NSMCE2/PPHLN1/CCT3/NEK6/SMG1/UCHL5/UBE2C/MORC2/ACTB/SMARCD3/ATF7IP2/ZWINT/ZW10/TRIP13/LCMT1/MAPK3/ANAPC5/MAD2L2/HECW2/TAL1/ARID1B/MAP3K20/SPC24/NAT10/SIRT1/NAA10/ZNF207/DPF2/INO80B/TRAPPC12/ACTR8/WAPL/TOP2A/USP44/CCT6A/PPP1R10/MCRS1/SPC25/SMARCD1/HNRNPA1/HNRNPU/CHFR/CCT8/PTGES3/CDC16/DKC1/USP7/TRIM28/DYNC1LI1/TE…
Nuclei: transversal eccentricity	GO:0043161	proteasome-mediated ubiquitin-dependent protein catabolic process	405	-0.422109	-1.70867	1e-10	2.8465e-07	2.30526e-07	7166	tags=61%, list=40%, signal=38%	PSMA3/AGAP3/UBQLN4/HECTD3/TRIM3/ZNRF2/RNF180/USP9X/ARMC8/WWTR1/CDC26/PSMD10/SMAD7/TRIP4/PSMA5/NUB1/KLHL30/AXIN1/PSMD11/RMND5A/HAMP/UBXN7/PBK/PJA2/RACK1/CDC20/SIAH1/EIF3H/ANAPC13/RNF126/FBXL12/ANAPC7/SOCS4/TBL1X/UBXN2A/SKP1/DCAF13/PELI1/HSP90AB1/CLOCK/UCHL5/UBE2C/PHF20L1/RPL11/TAF9/GCLC/FBXO45/TRIM13/PSMD7/CSNK2A1/PLAA/RNF145/CBFA2T3/CSNK1D/HSPBP1/ANAPC5/PSMD2/ANAPC10/DTL/HFE/TRIP12/PSMD14/UBE2K/S…
Nuclei: transversal eccentricity	GO:0006397	mRNA processing	438	-0.377166	-1.52989	1.80653e-09	3.42819e-06	2.77635e-06	8387	tags=63%, list=46%, signal=35%	RBM14/CACTIN/HNRNPR/TXNL4B/HABP4/USP4/RPUSD2/PPIE/RBM24/HNRNPM/GEMIN5/SNRPA/CELF1/HNRNPH3/FASTKD5/SNRPD2/UPF3B/KHDRBS3/WDR77/PAPOLB/THOC2/PTBP1/BUD13/EXOSC10/CPSF2/DHX9/LSM7/PTCD2/ARMC7/METTL14/ZMAT2/PPIH/PPP1R8/PRPF40B/RBMX/CSTF2/TRMT61B/KHDC4/TIA1/SRPK3/WBP11/CDK13/HNRNPA2B1/RBM25/NCBP1/FMR1/RBM17/SF3B5/SON/CPSF3/THOC7/PDE12/GCFC2/RBM42/ISY1/SNRPF/CWC22/CDC5L/CSTF2T/TSEN15/MAGOHB/SF3B1/RPUSD3/H…
Nuclei: transversal eccentricity	GO:0022613	ribonucleoprotein complex biogenesis	421	-0.375755	-1.52346	9.75169e-09	1.11033e-05	8.99208e-06	8265	tags=62%, list=46%, signal=34%	USP4/MPV17L2/RPUSD2/EXOSC4/RPSA/RPS15/GEMIN5/CELF1/RPS19BP1/RAN/RPS14/RPS23/DDX52/SNRPD2/MDN1/NOL8/AGO4/UTP6/WDR77/EIF6/BRIX1/ERI2/WDR55/BUD13/EXOSC10/EIF3E/RPL14/DHX9/SBDS/RCC1L/FCF1/RSL24D1/POP5/FBL/RPS8/TRMT61B/DROSHA/KHDC4/RPL7/PES1/RPS7/RPS27A/GTPBP10/CHD7/SRPK3/WBP11/EIF3D/GTF2H5/DIS3/DDX10/FTSJ3/NCBP1/SUV39H1/DHX29/NOP10/SF3B5/PDCD11/RPS16/EXOSC9/GCFC2/DDX54/ISY1/ZCCHC4/SNRPF/RPS11/EIF3I/R…
Nuclei: transversal eccentricity	GO:0006913	nucleocytoplasmic transport	301	-0.397969	-1.59256	1.85613e-08	1.32087e-05	1.06972e-05	8197	tags=65%, list=45%, signal=36%	PKIG/RPS15/MDFIC/CITED1/RAN/MDN1/EIF6/THOC2/KPNA2/TRAF3IP2/PRKAG1/TNPO3/HHEX/SEH1L/DHX9/EPM2A/PTTG1IP/CDKN1A/EP300/KPNA5/CSE1L/KPNA6/PRKD1/SPRN/PTGS2/WNK1/HNRNPA2B1/POM121C/NCBP1/STAT3/FMR1/STK4/SQSTM1/CDKN1B/PIK3R1/LZTS2/THOC7/AXIN1/HSPA9/MAGOHB/TNPO2/CCHCR1/FAM53C/NMD3/NF1/UFM1/RSRC1/TMCO6/SNUPN/UPF2/NUP210/FLNA/LMNA/RPL23/UHMK1/DDX39B/NOTCH1/YWHAE/SMG6/NOP9/ATF2/APOD/HCLS1/UBE2I/ZPR1/SMG1/SUFU…
Nuclei: transversal eccentricity	GO:0034504	protein localization to nucleus	283	-0.399162	-1.59295	2.55704e-08	1.45572e-05	1.17893e-05	8135	tags=65%, list=45%, signal=37%	TOR1AIP1/MDFIC/RAN/TBRG1/NOL8/DCLK1/KPNA2/TRAF3IP2/TNPO3/HHEX/EPM2A/RASSF5/PTTG1IP/CDKN1A/EP300/SYNE1/KPNA5/CHCHD10/CSE1L/KPNA6/PRKD1/SPRN/PTGS2/COL1A1/POM121C/WWTR1/STAT3/STK4/SQSTM1/PIK3R1/LZTS2/RAP1GDS1/MSX1/TNPO2/FAM53C/NMD3/NF1/UFM1/TMCO6/SNUPN/FLNA/LMNA/RPL23/TYK2/NOTCH1/YWHAE/POLR1A/SKP1/CCT3/ATF2/LAMTOR5/APOD/HCLS1/TMEM147/STK11/LIMK2/ZPR1/ARL2/CD2AP/SUFU/YWHAZ/TFRC/RPL11/FYN/TNPO1/TXN/IP…
Nuclei: transversal eccentricity	GO:0006403	RNA localization	178	-0.440625	-1.72209	4.10402e-08	1.94702e-05	1.57681e-05	6124	tags=57%, list=34%, signal=38%	SNUPN/UPF2/NUP210/NHP2/DDX39B/SMG6/CETN3/CCT3/SMG1/CPSF6/RBM33/QKI/HSF1/MEX3D/NUP93/SMG7/KPNB1/SRSF7/NCBP3/CETN2/ZC3H11A/ALYREF/NUP50/PHAX/SARNP/CCT6A/CKAP5/HNRNPA1/HNRNPU/AHCTF1/UPF3A/SUPT6H/FYTTD1/CCT8/DKC1/AGFG1/SRSF3/TERF1/G3BP2/PCID2/NUP98/SRSF1/TOMM20/PUM2/CASC3/RUVBL2/THOC1/SIDT1/KIF5C/RBM15B/NSUN2/CCT7/KHSRP/SSB/RBM8A/TGFBR2/EIF4E/NUP153/EIF4A3/ALKBH5/NAF1/CCT2/SEC13/UPF1/NUP35/MVP/AAAS/Z…
Nuclei: transversal eccentricity	GO:0007346	regulation of mitotic cell cycle	451	-0.361781	-1.46826	5.92505e-08	2.59472e-05	2.10135e-05	7319	tags=53%, list=41%, signal=32%	ETAA1/ZWILCH/CDK4/MRE11/ARID2/RAD50/PDXP/CENPJ/NEK11/FHL1/SDCBP/CDC42/CDC7/NUSAP1/ZNF655/BCL7B/CDC26/INCENP/DONSON/CPSF3/CDKN1B/ANXA1/CDK7/MDC1/MASTL/DGKZ/NBN/PAFAH1B1/CDC20/ATAD5/ANAPC13/CDC14B/ZMPSTE24/DLGAP5/ANAPC7/RPA3/PPP2CA/AATF/RBL2/YWHAE/PDGFRB/CLSPN/RAD17/PTPN6/CDC6/NSMCE2/PKN2/NEK6/ATF2/FGFR1/DYNLT3/CDC73/UBE2C/BID/ACTB/TAOK1/EIF4G1/JADE1/CDKN1C/PIM1/HSF1/SMARCD3/ZWINT/ZW10/CDC14A/EREG/…
Nuclei: transversal eccentricity	GO:0040029	epigenetic regulation of gene expression	200	-0.420831	-1.65636	9.39501e-08	3.34286e-05	2.70725e-05	6309	tags=56%, list=35%, signal=37%	HIPK2/SMYD5/HNRNPK/ZMPSTE24/FAM47E/PIK3CA/LMNA/EED/SUV39H2/PPHLN1/DCAF13/ATF2/WDR5/RBM15/MORC2/RNF2/ATF7IP2/HDAC4/BAZ1A/ARID1B/KAT8/TRIP12/DPY30/SIRT1/SIRT2/ASH2L/MYOCD/LMNB1/MTF2/PRMT5/SDR16C5/PRMT7/HDAC1/ZNFX1/DOT1L/PCGF3/GLMN/CDYL/LMNB2/SMARCD1/HNRNPU/HAT1/BEND3/APEX1/USP7/DNMT1/TRIM28/SETDB1/RRP8/SMARCB1/KDM1B/ATAD2B/MTA2/RLIM/RBM15B/RNF8/PCGF5/BAZ2A/HMGB1/CENPV/GSK3A/MBD2/POLE3/TRMT112/ARID1…
Nuclei: transversal eccentricity	GO:0070936	protein K48-linked ubiquitination	91	-0.498013	-1.85164	3.69014e-07	9.54907e-05	7.7334e-05	3681	tags=49%, list=20%, signal=40%	CDC16/RBX1/RNF6/RNF152/UBE2R2/TTC3/UBE2G2/RNF146/FBXO38/RNF8/FBXO9/RNF4/DTX3L/RNF216/TOPORS/CUL3/ANAPC1/TRIM55/DTX4/RNF170/CDC23/ZNRF1/SPSB3/CUL1/UBE2B/SKP2/CDC27/KCMF1/FBXO7/ANAPC16/UBE2G1/RNF115/UBE2H/UBE3C/AMFR/ITCH/CDC34/UBE2D1/UBE2D3/UBE2E1/UBE2Q2/BTRC/ANAPC4/MYCBP2/UBE2E3
Age (years)	GO:0002181	cytoplasmic translation	152	-0.616926	-2.47446	1e-10	7.10625e-08	6.22632e-08	5066	tags=75%, list=29%, signal=54%	EIF3B/RPL36/EIF3A/RPL17/HNRNPU/RPS26/ETF1/PABPC1/RPL6/RPL38/PARP16/DRG1/RPS3A/EIF4A1/EIF3F/CSDE1/EIF4A2/NCK1/YTHDF2/RPL39/RPS17/RPL22L1/RPLP0/RPL37/EIF2S3/RPL26L1/EEF1D/EIF2B3/YBX1/RWDD1/HNRNPD/EIF2S2/EIF3E/RPL19/EIF3K/RPS4X/RPL27A/RPL11/ALKBH3/MIF4GD/RPL24/NCBP1/RPL7/DHX29/NCBP2/EIF3M/RPS13/EIF4G1/PAIP1/RPL41/RPL37A/EIF3D/RPS25/DHX9/RPL15/YBX3/RPS12/RPL31/RPL5/RACK1/UBA52/EIF2B2/RPL30/EIF2D/RPL2…
Age (years)	GO:0006457	protein folding	196	-0.472733	-1.91946	1e-10	7.10625e-08	6.22632e-08	4592	tags=52%, list=26%, signal=39%	DNAJC7/POFUT2/CCT4/CCT6A/DNAJC18/PPWD1/NPPC/PDIA4/DNAJB1/SNRNP70/RP2/DNAJB12/PEX19/CCT8/HSPD1/CLPX/CD74/QSOX2/ERP44/CCT5/VBP1/HSPB1/ST13/TOR2A/DNAJC2/FKBP8/NFYC/BAG4/DNAJB11/ARL2/PPIB/DNAJC21/RIC8B/TCP1/DNAJC4/DNAJC1/AHSA1/NUDCD2/HSPBP1/DNAJB4/CSNK2A1/RUVBL2/WDR83OS/CLGN/CLU/PFDN5/CALR/CRYAB/HYOU1/TXNDC5/PDIA3/QSOX1/SDF2L1/HSPA14/DNAJC24/NPPA/PDCL3/CCT7/TBCEL/CCT2/DNAJB14/HSPA8/NPPB/MKKS/UNC45B/H…
Age (years)	GO:0051604	protein maturation	495	-0.394147	-1.66673	1e-10	7.10625e-08	6.22632e-08	6042	tags=50%, list=34%, signal=34%	GAK/SACS/STOML2/IFT172/PIGK/PIGP/HTRA2/NKD2/ERO1A/LGMN/HSP90AB1/DNAJA2/ERP29/KEL/DYNC2H1/CYFIP2/PIGQ/PPIE/AKT1/DPM2/F3/PIGF/RIC8A/ADAM19/DNAJC10/MESD/FADD/F13A1/INPP5B/SOX4/ACE2/TSPAN15/ISCA2/CASP8/TMEM98/CIAO1/SERPINE2/HSPE1/KHSRP/LIPT1/DNAJA3/METAP2/KAT2B/PLAU/STUB1/LONP2/DNLZ/PIGO/PRCP/ATG4C/HSP90AA1/NAA30/DPM3/SPCS1/DNAJC7/POFUT2/SNX12/CCT4/MELTF/CCT6A/DNAJC18/PGAP3/SNAPIN/PPWD1/NPPC/PDIA4/DN…
Age (years)	GO:0006397	mRNA processing	437	-0.395019	-1.66545	1e-10	7.10625e-08	6.22632e-08	5780	tags=48%, list=33%, signal=33%	PPIE/SFPQ/GEMIN8/ZNF473/DHX35/AQR/CRNKL1/ALKBH5/RBM3/SNRPB2/USP4/RNPS1/SRSF9/RBPMS2/TRMT2A/SRRM1/CWF19L1/ACIN1/DDX39A/PCF11/DDX17/RBFOX2/RBPMS/KHSRP/HNRNPH1/PRPF3/SNRPG/DDX42/ILF3/PRPF31/WDR33/NUP98/GEMIN6/U2AF2/RBM7/SCAF11/CRIPT/HNRNPU/KHDC4/TRA2A/PRMT7/HNRNPC/SRPK2/PRPF4/PABPC1/SNRPA/TSEN54/PTBP3/KHDRBS3/ALYREF/SAFB2/SUGP1/PPWD1/SNRNP70/AHCYL1/DHX16/DDX20/CD2BP2/TRA2B/LSM6/GEMIN7/MFAP1/RBM15B/S…
Age (years)	GO:0034504	protein localization to nucleus	283	-0.422716	-1.74626	2.85512e-10	1.62314e-07	1.42215e-07	6052	tags=50%, list=34%, signal=34%	TNPO1/HYAL2/YWHAZ/MFHAS1/CD2AP/CDK5RAP3/TOPORS/AKT1/SKP1/KPNA6/MAVS/IPO7/STK11/UFM1/NUP93/MTOR/SUMO1/ATF2/UBR5/WRN/HCLS1/CTNNA1/TMEM98/LMNB2/IPO5/NOP53/CDK5/PTGS2/NUP98/BBS4/PLK1/DKC1/SOX9/IPO9/HNRNPU/JAK2/RPF2/NUP133/FBXO4/HSP90AA1/NF2/ELAVL1/POLR1A/CCT4/CCT6A/ORMDL3/NUP107/YWHAE/PINX1/EIF2AK3/HHEX/CCT8/SUFU/KCNQ3/KPNA1/CCT5/RAP1GDS1/PIN1/POLA2/JUP/STAT3/TXN/CHP1/ARL2/HDAC3/MBTPS1/GLUL/RANGAP1/T…
Age (years)	GO:0035966	response to topologically incorrect protein	147	-0.477116	-1.90874	5.0256e-09	1.9047e-06	1.66885e-06	5935	tags=61%, list=33%, signal=41%	BAX/PARP8/ERO1A/ATF3/HSP90AB1/TRAM1/CDK5RAP3/SERP1/DNAJC10/NFE2L2/UBR5/DNAJB9/UBE2W/TMED2/ERLEC1/HSPE1/DDRGK1/RPAP2/STUB1/SERP2/HSP90AA1/PARP16/TMBIM4/DNAJC18/DNAJB1/TBL2/DNAJB12/CAV1/DERL3/EIF2AK3/RNF7/HSPD1/THBS1/CREBZF/CREB3L3/TMEM129/STT3B/ERP44/QRICH1/NCK1/HSPB1/EDEM2/VAPB/MBTPS1/DNAJC4/HSPB3/ABCB10/DNAJB4/FAF2/KLHL15/CLU/TMBIM6/ATF4/HERPUD2/SELENOS/SDF2L1/DDIT3/CUL3/DERL2/SERPINH1/EIF2S1/RN…
Age (years)	GO:0006403	RNA localization	178	-0.448704	-1.81655	1.31889e-08	3.94626e-06	3.45761e-06	5705	tags=54%, list=32%, signal=37%	NXT2/RBM33/ALKBH5/NUP93/XPOT/DDX39A/UPF2/FYTTD1/KHSRP/DDX19A/NDC1/NUP98/RFTN2/DKC1/PCID2/HNRNPU/SETD2/NUP133/EIF4E/CCT4/ALYREF/CCT6A/NUP107/RBM15B/AGFG1/SEM1/HHEX/CCT8/YTHDC1/THOC6/MCM3AP/CCT5/NSUN2/PRPF6/NOP10/NUP210/RUVBL1/HNRNPA2B1/NUP153/NUP50/YBX1/TCP1/IGF2BP3/CASC3/RBM8A/PHAX/ZC3H11A/FUBP3/CKAP5/NUP35/RUVBL2/XPO1/NXF1/NUP54/QKI/GLE1/NXT1/THOC7/NCBP1/SSB/ENY2/CCT7/NUP188/NCBP2/NUP58/STAU2/NU…
Age (years)	GO:0006913	nucleocytoplasmic transport	300	-0.401618	-1.66347	3.05537e-08	7.55207e-06	6.61694e-06	5794	tags=47%, list=33%, signal=32%	ANKRD54/AKT1/KPNA6/NXT2/MAVS/RBM33/ALKBH5/IPO7/UFM1/NUP93/SUMO1/ATF2/UBR5/XPOT/HCLS1/DDX39A/UPF2/FYTTD1/IPO5/DDX19A/CDK5/PTGS2/NDC1/NUP98/PCID2/IPO9/JAK2/SETD2/NUP133/EIF4E/HSP90AA1/ELAVL1/HTATIP2/ALYREF/PKD1/NUP107/AHCYL1/YWHAE/RBM15B/AGFG1/SEM1/HHEX/SUFU/KCNQ3/YTHDC1/THOC6/XPO7/KPNA1/MCM3AP/NSUN2/POLA2/JUP/STAT3/TXN/CHP1/NUP210/HDAC3/MBTPS1/RANGAP1/HNRNPA2B1/TRAF3IP2/NUP153/STK3/NUP50/PKIA/CASC…
Age (years)	GO:0031647	regulation of protein stability	316	-0.391285	-1.62469	4.77888e-08	1.132e-05	9.91826e-06	7540	tags=60%, list=42%, signal=35%	HDAC8/USP37/CAMLG/DACT1/CASP3/PFN2/SEL1L/USP33/VHL/B4GALT5/RASSF2/USP1/PTGES3/USP9X/DAZAP2/NR1D1/KLF1/PRKDC/FLNA/FBXW11/HCFC1/HPS4/FBXL3/RNF5/STXBP4/PHB2/RABL3/TYROBP/USP24/TP53/TELO2/SH3GLB1/TNIP2/MSX1/USP35/USP46/YWHAZ/TMC8/SLC51B/HSP90AB1/DPM2/ATP1B3/CEP63/TOMM7/TMEM183A/RNF128/MTOR/CTNND1/SUMO1/USP4/USP40/HIP1/BMP2/SOX4/KDM8/DNAJA3/DDRGK1/EPHA4/MCM8/SWSAP1/NOP53/USP42/SREBF1/CBLC/STUB1/PLK1/D…
Age (years)	GO:0043161	proteasome-mediated ubiquitin-dependent protein catabolic process	404	-0.37358	-1.56878	5.24368e-08	1.19241e-05	1.04476e-05	6008	tags=48%, list=34%, signal=32%	ITCH/FBXO48/ERCC8/SPOPL/KIF14/NKD2/HSP90AB1/ANAPC10/GAN/RNF122/TOPORS/AKT1/ANAPC4/SKP1/SOCS5/TBL1XR1/KLHL40/NFE2L2/SUMO1/HECTD1/DAB2/UBR5/SMARCC1/TRIB3/UBE2W/APPBP2/SUMO2/RMND5A/KLHL12/CDC27/ANAPC2/RNF145/DCAF13/PSMB2/RNF4/TRPC4AP/DDRGK1/FBXL15/NOP53/SHARPIN/PSMD2/KLHDC3/CDC16/STUB1/FEM1B/PLK1/FAF1/UBE2B/AURKA/SH3RF1/FBXO4/TAF9/COMMD1/ASCC2/CUL2/PSMB4/TLK2/NPLOC4/FBXO7/FEM1C/SEM1/RNF7/KLHL30/FBXO…
Number of small, hematoxylin-dense nuclei	GO:0006403	RNA localization	178	-0.482076	-1.77568	1e-10	3.24319e-08	2.19572e-08	6754	tags=67%, list=37%, signal=42%	SEC13/NUP205/NOP10/ATXN2/DDX19A/NUP188/UPF1/SARNP/FLOT1/RUVBL2/SRSF3/ZFP36L1/NUP43/ENY2/EIF4E/THOC1/G3BP2/LRPPRC/ZC3H3/ZNHIT6/FXR1/IGF2BP2/NUP214/SSB/NUP107/SNUPN/SIDT1/SMG7/NUP93/CCT5/RTRAF/CCT7/NUP85/UPF3B/NDC1/CPSF6/TOMM20/FMR1/CHTOP/WRAP53/NXT2/FYTTD1/PCID2/THOC7/SEH1L/NHP2/MAGOH/NUP62/RBM15B/YBX1/HNRNPA2B1/CETN2/ATR/ALKBH5/FUBP3/NUP210/PIH1D1/SETD2/WNK1/NXT1/HNRNPA1/YY1/HNRNPU/ZC3H11A/POLDIP…
Number of small, hematoxylin-dense nuclei	GO:0007179	transforming growth factor beta receptor signaling pathway	185	-0.47589	-1.75678	1e-10	3.24319e-08	2.19572e-08	5035	tags=52%, list=28%, signal=38%	HTRA3/ING1/BMP2/ZBTB7A/OGT/TGFBR3/ERO1A/SMAD1/TAB1/NRROS/SPRY2/SMAD4/ZFYVE9/SMURF1/TP53/SPRED1/SUDS3/USP15/MYOCD/BCL9L/PPM1A/CDH5/SPRED3/LATS1/CREBBP/STAT3/SMAD6/ASPN/SKIL/VASN/LEMD3/SDCBP/COL1A2/TSC22D1/LATS2/GIPC1/CILP/FURIN/ITGB8/FERMT2/FAM89B/HSP90AB1/ARRB2/BRMS1L/HSPA5/SKI/LTBP1/CHST11/LTBP3/TGFBR1/ARID4B/ARID4A/TGFB1/ZEB1/RASL11B/ITGA3/CAV2/LTBP2/RNF111/RBBP7/ADAM17/TGFBR2/HIPK2/STRAP/PTK2/…
Number of small, hematoxylin-dense nuclei	GO:0032386	regulation of intracellular transport	240	-0.447031	-1.66841	1e-10	3.24319e-08	2.19572e-08	4772	tags=48%, list=26%, signal=36%	TMEM97/FRAT1/CPSF6/HYAL2/APOD/SMO/ECT2/NDEL1/UBE2G2/ARV1/GRIPAP1/CRYAB/SNAPIN/RINT1/ALKBH5/SNX12/INPP5F/PPP1R12A/UBE2J1/GCC2/PKIA/SCP2/PPM1A/FEZ1/PSEN1/SETD2/ATP9A/WNK1/DYNC1H1/OS9/RNF139/PTPN23/DNAJC13/CHCHD4/NUMA1/PGAP1/EHD1/SNX3/JAK2/MDFIC/SPAG5/PDCD10/LEP/USP7/FLNA/SORL1/TBC1D20/UBAC2/PIK3R1/UBR5/CDH1/GSK3B/JUP/CD81/UFM1/RAB11B/RAB11FIP3/PIK3R2/LAMP1/YWHAE/MRLN/RAN/IPO5/ASPH/PRKCD/REEP5/MAPK3…
Number of small, hematoxylin-dense nuclei	GO:0006417	regulation of translation	327	-0.441666	-1.66793	1e-10	3.24319e-08	2.19572e-08	6553	tags=57%, list=36%, signal=37%	ATXN2/TSC1/EEF2/TCOF1/MTIF2/RPS4X/RACK1/GTDC1/ELAVL1/UPF1/JMJD4/EIF3H/EIF4G1/SARNP/EIF4ENIF1/CIRBP/ZFP36L1/ZNF598/EIF4G3/EIF4E/DDX1/CSNK2A1/AGO2/ITGA2/LRPPRC/FXR1/SHMT1/MTOR/IGF2BP2/RPS14/GEMIN5/ELP4/LARP4B/THBS1/NPM1/SSB/CYFIP1/MSI1/WFS1/PPP1R15B/NMNAT2/GIGYF2/EIF4EBP3/RPS6KA3/TSFM/YBX3/UPF3B/NHLRC1/RPL38/RBM3/ABCF1/OGT/TYMS/FMR1/EIF2B2/PAIP1/USP16/EIF3E/NOLC1/GSPT1/MAGOH/RPS6KA1/IMPACT/ATF4/KBT…
Number of small, hematoxylin-dense nuclei	GO:0043161	proteasome-mediated ubiquitin-dependent protein catabolic process	405	-0.417659	-1.59057	1e-10	3.24319e-08	2.19572e-08	6642	tags=57%, list=37%, signal=37%	PSMC4/PSMD13/PSMA3/CSNK2B/UBR2/FBXO17/SIRT2/UBR1/PEX12/PSMD3/KLHL24/RACK1/PSMD10/EIF3H/PSMD11/RAD23A/AMBRA1/USP5/CCAR2/IPP/ARAF/FBXO7/ZNF598/FBXW7/CSNK2A1/RNF126/DESI1/FBXL12/PSMD8/LRRK2/ZNRF2/KBTBD3/USP14/ITCH/RBX1/FBXL16/PSMA8/HECTD3/BBS7/KLHDC2/PPP2CB/GID8/HFE/ZYG11B/RBCK1/BAG6/NHLRC1/UBE2N/PSMC2/CAMLG/KLHDC10/OGT/NPLOC4/PSMB5/GABARAP/UFD1/FBXL13/KBTBD2/UCHL5/SIAH1/AMN1/APC/KLHL29/UBXN2A/PBK/S…
Number of small, hematoxylin-dense nuclei	GO:0010608	post-transcriptional regulation of gene expression	458	-0.414652	-1.58442	1e-10	3.24319e-08	2.19572e-08	6389	tags=52%, list=35%, signal=35%	MTIF2/RPS4X/TIAL1/RACK1/GTDC1/ELAVL1/UPF1/JMJD4/EIF3H/EIF4G1/SARNP/ELOC/EIF4ENIF1/CIRBP/ZFP36L1/ZNF598/EIF4G3/EIF4E/DDX1/CSNK2A1/AGO2/ZC3H10/ITGA2/MECP2/LRPPRC/FXR1/ZMPSTE24/SHMT1/MTOR/IGF2BP2/RPS14/GEMIN5/ELP4/METTL1/PDE12/LARP4B/THBS1/NPM1/SSB/CYFIP1/MSI1/WFS1/PPP1R15B/NMNAT2/GIGYF2/NT5C3B/EIF4EBP3/RIPK1/CLP1/RPS6KA3/TSFM/YBX3/UPF3B/NHLRC1/RPL38/DIS3/ROCK1/RBM3/ABCF1/LSM1/OGT/TYMS/FMR1/EIF2B2/P…
Number of small, hematoxylin-dense nuclei	GO:0007059	chromosome segregation	370	-0.414735	-1.57557	1e-10	3.24319e-08	2.19572e-08	7337	tags=59%, list=41%, signal=36%	NUSAP1/PSRC1/CCNB2/MND1/CDT1/STAG1/SYCP2/KIF15/NCAPG2/CENPI/DPF1/KIF18B/FAM83D/ESCO2/TUBG1/SMC1A/IK/RRS1/NCAPH/CENPQ/RACGAP1/CENPK/HAUS3/SIRT2/RCC2/SUN1/INO80/NSMCE2/KLHDC8B/KIF23/BUB3/DIAPH3/NUP43/SMC6/CSNK2A1/INCENP/TACC3/SLC25A5/TRAPPC12/MAP9/ZCWPW1/HAUS2/ABRAXAS2/MAD2L1/KIFC1/CDC6/MRE11/KIF2A/KIF18A/MLH3/RIOK3/CENPL/TEX14/TTL/BAG6/ARL8B/ANKRD31/SPC25/ESPL1/NDC1/CIAO1/VPS4B/CHMP7/PRC1/BCL7B/MK…
Number of small, hematoxylin-dense nuclei	GO:0043254	regulation of protein-containing complex assembly	373	-0.41149	-1.56413	1e-10	3.24319e-08	2.19572e-08	6778	tags=57%, list=38%, signal=36%	P2RY12/SRC/ELN/TMOD3/CLDN7/VPS8/AIDA/HAUS3/PREB/SIRT2/VDAC2/SPTBN1/IFI16/ARPC5L/NCKAP1L/FMN1/RACK1/BBS10/DAAM2/MEFV/EIF4G1/VPS11/INPP5J/AMBRA1/MET/PRKD1/CDC42EP4/ZDHHC5/MECP2/TRIM11/DHX33/RAC1/TMSB10/TRAPPC12/MYADM/CAMSAP2/TLR4/MTOR/SNX9/HAUS2/VPS39/GIT1/BAIAP2L1/SLF1/SVIL/CYFIP1/HAX1/SYP/NAPA/CDC42EP5/JMJD6/RIOK3/FSCN1/BCL11A/EML2/TREM2/ANKRD27/OGT/AKAP9/BRK1/HSPA8/CDC42EP2/SPTB/FES/RICTOR/ADD2/…
Number of small, hematoxylin-dense nuclei	GO:0006397	mRNA processing	438	-0.406654	-1.55173	1e-10	3.24319e-08	2.19572e-08	6831	tags=58%, list=38%, signal=37%	RBM7/IK/HNRNPUL2/DDX42/CDC5L/GRSF1/SNRNP27/PAPOLB/SETX/HTATSF1/CELF1/PPIH/PPP1R8/NSRP1/SNRPA1/SMU1/RBM17/SNRPN/WTAP/PRMT9/TRMT6/UPF1/SF3B2/RBM15/HDAC7/USP49/CIRBP/CCAR2/SRSF3/ZFP36L1/PSIP1/SNU13/DDX1/THOC1/SNRNP40/SNW1/SRRT/RBM41/ZC3H3/PAF1/SRSF6/CPSF4/LSM6/CSTF2/SRPK2/GEMIN5/PRPF39/PDE12/WDR33/HNRNPR/SRSF11/MFAP1/BARD1/DBR1/PUS7L/RPRD1B/CDK9/USP4/ZNF326/PRPF18/JMJD6/HNRNPM/DDX23/LSM5/RBM25/MTPAP…
Number of small, hematoxylin-dense nuclei	GO:0009896	positive regulation of catabolic process	477	-0.396845	-1.5183	1e-10	3.24319e-08	2.19572e-08	6642	tags=54%, list=37%, signal=35%	PSMC4/HSPB8/CELF1/RNFT2/ATG7/SIRT2/BAG3/MOAP1/AGTPBP1/XBP1/PIK3CB/RACK1/MYLIP/RGMA/PSMD10/ELAVL1/UPF1/MEFV/RAD23A/ZC3HAV1/EIF4ENIF1/VPS11/AMBRA1/USP5/TIPARP/PRKAA2/ZFP36L1/ATF6/FBXO7/PTPN1/TRIM68/INSR/PRKD1/FBXW7/TOM1/CSNK2A1/TP53INP1/AGO2/MAP3K7/SNX18/CUL4B/LRRK2/ATG101/SPTLC2/SLC25A5/VPS28/PIP4K2B/FXR1/MTOR/SNX9/KDR/PDE12/ABCD1/CAMKK2/ITCH/BARD1/TSC2/RBX1/APOC2/PHKG2/WFS1/BBS7/TRIM32/GIGYF2/NT5…
